# Supplementary material for: Screening of Proximal and Interacting Proteins in Rice Protoplasts by Proximity-Dependent Biotinylation
Source: Front Plant Sci. 2017 May 12;8:749. doi: 10.3389/fpls.2017.00749 (PMC5427108; doi:10.3389/fpls.2017.00749)
Supplement: Supplementary file 1 [file Table_1.XLSX]

## Sheet: Sheet1
prot_hit_num	prot_acc	prot_desc	prot_score	prot_mass	prot_matches	prot_matches_sig	prot_sequences	prot_sequences_sig	prot_cover	prot_len	prot_pi
1	B9FK36	Acetyl-CoA carboxylase 2 OS=Oryza sativa subsp. japonica GN=ACC2 PE=3 SV=2	128	259207	8	8	8	8	4	2327	5.99	emPAI	2.51
	Q7XUC9	Histone H4 OS=Oryza sativa subsp. japonica GN=OSJNBa0088A01.17 PE=2 SV=2	126	11402	12	12	3	3	33	103	11.48	emPAI	1.94
2	Q0D852	Os07g0184300 protein OS=Oryza sativa subsp. japonica GN=Os07g0184300 PE=3 SV=1	79	13381	5	5	3	3	22	118	10.72	emPAI	1.51
3	Q10LH4	Nucleolar protein NOP5, putative, expressed OS=Oryza sativa subsp. japonica GN=Os03g0350300 PE=2 SV=1	71	62764	3	3	3	3	8.6	568	8.91	emPAI	0.22
4	B7SDE4	60S ribosomal protein L5 OS=Oryza sativa subsp. japonica GN=OsJ_04400 PE=2 SV=1	67	34773	4	4	2	2	12.2	304	9.11	emPAI	0.27
5	Q0D868	Os07g0180900 protein (Fragment) OS=Oryza sativa subsp. japonica GN=Os07g0180900 PE=4 SV=1	64	46779	6	6	3	3	10.4	425	10.65	emPAI	0.31
6	Q10N90	RNA and export factor-binding protein, putative, expressed OS=Oryza sativa subsp. japonica GN=LOC_Os03g17010 PE=2 SV=1	57	27685	1	1	1	1	9.5	273	10.05	emPAI	0.16
7	Q0DRW2	Os03g0350100 protein (Fragment) OS=Oryza sativa subsp. japonica GN=Os03g0350100 PE=4 SV=1	55	61141	2	2	2	2	5.6	556	8.87	emPAI	0.15
8	Q0ISV7	Adenosylhomocysteinase (Fragment) OS=Oryza sativa subsp. japonica GN=Os11g0455500 PE=3 SV=2	49	57302	1	1	1	1	2.5	515	6.62	emPAI	0.08
9	B9F7Z7	Putative uncharacterized protein OS=Oryza sativa subsp. japonica GN=OsJ_13433 PE=4 SV=1	44	33535	2	2	1	1	5.6	301	8.42	emPAI	0.13
10	Q8H4Z0	Os07g0184800 protein OS=Oryza sativa subsp. japonica GN=OJ1046_F10.127 PE=2 SV=1	44	28513	1	1	1	1	11.5	278	10.51	emPAI	0.16
11	Q6ZI53	Elongation factor Tu OS=Oryza sativa subsp. japonica GN=OJ1126_D09.31-1 PE=2 SV=1	43	50610	2	2	2	2	4.9	467	6.19	emPAI	0.18
12	Q0JBZ7	Os04g0501000 protein OS=Oryza sativa subsp. japonica GN=Os04g0501000 PE=3 SV=2	41	16900	3	3	1	1	8.6	152	10.25	emPAI	0.28
13	B9EW46	Uncharacterized protein OS=Oryza sativa subsp. japonica GN=OsJ_01540 PE=3 SV=1	41	38845	1	1	1	1	4.2	353	5.68	emPAI	0.11
14	B9EXB9	Uncharacterized protein OS=Oryza sativa subsp. japonica GN=OsJ_02081 PE=4 SV=1	40	114589	2	2	2	2	2.5	1002	6.14	emPAI	0.08
15	Q0D4P5	Os07g0614500 protein OS=Oryza sativa subsp. japonica GN=Os07g0614500 PE=2 SV=1	39	24904	1	1	1	1	10	229	4.36	emPAI	0.18
16	P0C540	Actin-7 OS=Oryza sativa subsp. japonica GN=ACT7 PE=3 SV=1	38	41873	1	1	1	1	4.3	376	5.23	emPAI	0.11
17	A3AID2	Putative uncharacterized protein OS=Oryza sativa subsp. japonica GN=OsJ_11000 PE=4 SV=1	37	64916	2	2	1	1	2	593	9.51	emPAI	0.07
18	H2KWA3	U2 snRNP auxilliary factor, large subunit, splicing factor family protein, expressed OS=Oryza sativa subsp. japonica GN=LOC_Os11g41820 PE=4 SV=1	37	61332	2	2	1	1	1.8	550	7.78	emPAI	0.07
19	Q93X08	Os09g0553200 protein OS=Oryza sativa subsp. japonica GN=UGP PE=2 SV=1	37	51821	2	2	2	2	5.8	469	5.43	emPAI	0.18
20	A8QXH7	Putative chaperonin 60 beta (Fragment) OS=Oryza sativa subsp. japonica PE=4 SV=1	37	17367	2	2	2	2	18	161	5.21	emPAI	0.62
21	Q8H5T5	Os07g0636000 protein OS=Oryza sativa subsp. japonica GN=OJ1136_D11.103 PE=2 SV=1	37	66168	4	4	4	4	7.8	600	9.16	emPAI	0.29
22	Q75K90	Phosphoglycerate kinase OS=Oryza sativa subsp. japonica GN=OJ1118_C04.1 PE=3 SV=1	37	32482	1	1	1	1	5.8	310	9.93	emPAI	0.14
23	Q0J5J5	G-box binding factor OS=Oryza sativa subsp. japonica GN=Os08g0430500 PE=2 SV=1	37	28979	2	2	1	1	4.7	256	4.78	emPAI	0.16
24	A3AX90	Putative uncharacterized protein OS=Oryza sativa subsp. japonica GN=OsJ_16101 PE=4 SV=1	35	92592	2	2	2	2	3	800	8.79	emPAI	0.1
25	H2KWK1	Heat shock cognate 70 kDa protein, putative, expressed OS=Oryza sativa subsp. japonica GN=LOC_Os11g47760 PE=3 SV=1	34	66239	3	3	3	3	6.1	602	4.97	emPAI	0.21
26	B7E360	cDNA clone:001-003-G11, full insert sequence OS=Oryza sativa subsp. japonica GN=OsJ_25831 PE=2 SV=1	32	17135	2	2	1	1	7.9	151	10.53	emPAI	0.63
27	Q10HC8	Chlorophyll a-b binding protein, chloroplast, putative, expressed OS=Oryza sativa subsp. japonica GN=LOC_Os03g39610 PE=4 SV=1	31	23833	1	1	1	1	5.5	219	4.87	emPAI	0.19
28	C7J830	Os10g0439600 protein OS=Oryza sativa subsp. japonica GN=Os10g0439600 PE=4 SV=1	31	28130	1	1	1	1	6.3	237	9.61	emPAI	0.16
29	Q0E446	Os02g0137200 protein (Fragment) OS=Oryza sativa subsp. japonica GN=Os02g0137200 PE=3 SV=1	30	29526	1	1	1	1	4.7	274	10.49	emPAI	0.15
30	Q2QU06	60 kDa chaperonin alpha subunit OS=Oryza sativa subsp. japonica GN=LOC_Os12g17910 PE=2 SV=1	30	61150	1	1	1	1	2.1	578	5.12	emPAI	0.07
31	Q10LF8	Nucleolar protein Nop56, putative, expressed OS=Oryza sativa subsp. japonica GN=Os03g0352300 PE=4 SV=1	29	61579	2	2	1	1	4.7	552	8.64	emPAI	0.15
32	Q0ITS8	60S ribosomal protein L10-1 OS=Oryza sativa subsp. japonica GN=SC34 PE=2 SV=1	28	25729	1	1	1	1	5.4	224	10.26	emPAI	0.18
33	Q0JKF5	Os01g0678600 protein OS=Oryza sativa subsp. japonica GN=Os01g0678600 PE=2 SV=1	28	21563	2	2	2	2	7.1	196	11.31	emPAI	0.47
34	Q7X8A1	Glyceraldehyde-3-phosphate dehydrogenase OS=Oryza sativa subsp. japonica GN=OSJNBa0036B21.24 PE=2 SV=1	28	43031	2	2	1	1	4.5	402	7.62	emPAI	0.22
34	Q8S6N5	Acetyl-CoA carboxylase 1 OS=Oryza sativa subsp. japonica GN=ACC1 PE=3 SV=1	28	254189	1	1	1	1	0.7	2267	6	emPAI	0.16													13	0.0017	K	IIEEGPITVAPSETVK	E					File1375 Spectrum10562 scans: 16000	emPAI	0.02
35	Q8LH97	40S ribosomal protein S6 OS=Oryza sativa subsp. japonica GN=P0594D10.135 PE=2 SV=1	27	28683	1	1	1	1	6	250	10.66	emPAI	0.18
36	Q0JDZ7	40S ribosomal protein S8 OS=Oryza sativa subsp. japonica GN=OSJNBa0038P21.4 PE=2 SV=1	27	25027	1	1	1	1	7.2	221	10.41	emPAI	0.33
37	Q762A6	60S ribosomal protein L22-2, putative, expressed OS=Oryza sativa subsp. japonica GN=bip108 PE=2 SV=1	27	14520	1	1	1	1	8.4	131	9.57	emPAI	0.27
38	P0C491	30S ribosomal protein S7, chloroplastic OS=Oryza sativa subsp. japonica GN=rps7-A PE=3 SV=1	26	17618	1	1	1	1	6.4	156	11.82	emPAI	0.32
39	A3C4P3	Putative uncharacterized protein OS=Oryza sativa subsp. japonica GN=OsJ_31497 PE=3 SV=1	26	14908	1	1	1	1	8.6	128	9.93	emPAI	0.25
40	Q6ZH98	Peptidyl-prolyl cis-trans isomerase OS=Oryza sativa subsp. japonica GN=OJ1020_C02.14 PE=2 SV=1	26	18634	1	1	1	1	7.6	172	8.61	emPAI	0.21
41	Q0JGH0	Os01g0924000 protein OS=Oryza sativa subsp. japonica GN=Os01g0924000 PE=2 SV=1	26	21369	1	1	1	1	4.6	195	10.04	emPAI	0.09
42	Q0DA75	Os06g0671900 protein OS=Oryza sativa subsp. japonica GN=Os06g0671900 PE=3 SV=1	26	49060	1	1	1	1	2.5	433	4.66	emPAI	0.24
43	P0C434	Photosystem Q(B) protein OS=Oryza sativa subsp. japonica GN=psbA PE=3 SV=1	25	39052	2	2	2	2	6.8	353	5.21	emPAI	0.15
44	Q10QD8	40S ribosomal protein S3a OS=Oryza sativa subsp. japonica GN=Os03g0200500 PE=1 SV=1	25	29880	1	1	1	1	7.3	262	9.81	emPAI	0.34
45	Q2QNF3	60S ribosomal protein L2, putative, expressed OS=Oryza sativa subsp. japonica GN=LOC_Os12g38000 PE=1 SV=1	25	28460	3	3	2	2	9.2	261	10.99	emPAI	0.13
46	B9F3Z9	Putative uncharacterized protein OS=Oryza sativa subsp. japonica GN=OsJ_08701 PE=4 SV=1	24	34392	1	1	1	1	4.6	305	5.72	emPAI	0.13
47	Q6ZDR7	Os08g0486200 protein OS=Oryza sativa subsp. japonica GN=P0481F05.17 PE=2 SV=1	24	33521	1	1	1	1	4.2	289	11.8	emPAI	0.13
48	Q84RU7	Os07g0475800 protein OS=Oryza sativa subsp. japonica GN=P0571D04.124 PE=2 SV=1	23	33417	1	1	1	1	5.8	291	8.83	emPAI	0.04
49	B9FZ68	Putative uncharacterized protein OS=Oryza sativa subsp. japonica GN=OsJ_26125 PE=3 SV=1	23	118115	1	1	1	1	1.2	1049	5.74	emPAI	0.18
50	Q9SNN5	Os06g0130800 protein OS=Oryza sativa subsp. japonica GN=P0493C11.9 PE=2 SV=1	23	25165	1	1	1	1	5.4	240	10.29	emPAI	0.09
51	Q0JNK3	Os01g0282800 protein OS=Oryza sativa subsp. japonica GN=Os01g0282800 PE=2 SV=1	23	50937	1	1	1	1	2.5	447	4.73	emPAI	0.2
52	A3ACT6	Putative uncharacterized protein OS=Oryza sativa subsp. japonica GN=OsJ_08925 PE=3 SV=1	23	22378	2	2	1	1	6.5	201	9.95	emPAI	0.16
53	A3BZI6	Putative uncharacterized protein OS=Oryza sativa subsp. japonica GN=OsJ_29618 PE=4 SV=1	23	58302	2	2	2	2	6.3	511	9.79	emPAI	0.22
54	Q6K4N0	Serine/arginine-rich splicing factor RSZ21 OS=Oryza sativa subsp. japonica GN=RSZP21 PE=2 SV=1	22	21182	1	1	1	1	5.9	185	11.24	emPAI	0.14
55	A3BQX7	Putative uncharacterized protein OS=Oryza sativa subsp. japonica GN=OsJ_26511 PE=3 SV=1	22	31434	1	1	1	1	4	275	9.98	emPAI	0.08
56	D0EKM5	Photosystem II CP47 chlorophyll apoprotein OS=Oryza sativa subsp. japonica GN=psbB PE=3 SV=1	22	56325	1	1	1	1	2.2	508	6.06	emPAI	0.06
57	Q0DFG2	Os05g0592600 protein OS=Oryza sativa subsp. japonica GN=Os05g0592600 PE=4 SV=1	22	135123	2	2	2	2	2.2	1207	5.17	emPAI	0.28
58	Q6YUV4	Os02g0189000 protein OS=Oryza sativa subsp. japonica GN=OSJNBb0031B09.3 PE=2 SV=1	21	16725	2	2	1	1	8.2	146	10.39	emPAI	0.1
59	Q0IPU6	Os12g0167900 protein OS=Oryza sativa subsp. japonica GN=RPL3A PE=2 SV=1	21	44835	1	1	1	1	3.9	389	10.1	emPAI	0.07
60	C6F1N7	TCP-1/cpn60 chaperonin OS=Oryza sativa subsp. japonica PE=2 SV=1	21	59245	1	1	1	1	2.2	546	5.3	emPAI	0.34
61	H2KWI0	40S ribosomal protein S5, putative, expressed OS=Oryza sativa subsp. japonica GN=LOC_Os11g29190 PE=4 SV=1	20	14094	1	1	1	1	7	128	10.07	emPAI	0.09
62	Q0DBE3	Os06g0571400 protein OS=Oryza sativa subsp. japonica GN=Os06g0571400 PE=2 SV=1	20	47702	1	1	1	1	2.4	416	6.1	emPAI	0.35
63	Q10PV6	50S ribosomal protein L15, chloroplast, putative, expressed OS=Oryza sativa subsp. japonica GN=Os03g0219900 PE=3 SV=1	20	28088	2	2	1	1	4.2	263	10.61	emPAI	0.27
64	Q8H588	Putative ribosomal protein S18 OS=Oryza sativa subsp. japonica GN=OJ1656_E11.108 PE=3 SV=1	19	17338	1	1	1	1	7.4	148	10.74	emPAI	0.11
65	Q60E59	Os05g0388500 protein OS=Oryza sativa subsp. japonica GN=OSJNBa0073E05.17 PE=2 SV=1	19	38927	1	1	1	1	4.7	359	6.86	emPAI	0.09
66	Q6Z2Z4	Eukaryotic initiation factor 4A-3 OS=Oryza sativa subsp. japonica GN=Os02g0146600 PE=2 SV=1	19	47393	1	1	1	1	3.1	414	5.43	emPAI	0.09
67	Q7XDY9	Rubisco accumulation factor 1, chloroplastic OS=Oryza sativa subsp. japonica GN=RAF1 PE=2 SV=1	19	51585	1	1	1	1	3	469	5.42	emPAI	0.05
68	Q2QMG2	CoA carboxylase	19	80690	1	1	1	1	2.7	737	6.32	emPAI	0.19
69	Q6YY64	60S ribosomal protein L6 OS=Oryza sativa subsp. japonica GN=OSJNBa0006O15.44 PE=2 SV=1	19	24243	1	1	1	1	4.1	219	10.11	emPAI	0.15
70	Q0INR5	40S ribosomal protein S3a OS=Oryza sativa subsp. japonica GN=LOC_Os12g21798 PE=3 SV=1	18	29863	1	1	1	1	3.1	260	9.81	emPAI	0.09
71	Q94LR9	3-ketoacyl-CoA thiolase 2, peroxisomal, putative, expressed OS=Oryza sativa subsp. japonica GN=OSJNBb0011A08.2 PE=2 SV=1	18	48622	1	1	1	1	2.8	461	8.41	emPAI	0.25
72	Q6Z6A0	Os02g0754300 protein OS=Oryza sativa subsp. japonica GN=P0627E03.11 PE=2 SV=1	18	18321	1	1	1	1	5.5	165	10.87	emPAI	0.05
73	Q0JBZ3	OSJNBa0029H02.25 protein OS=Oryza sativa subsp. japonica GN=OSJNBa0029H02.25 PE=2 SV=1	17	92850	1	1	1	1	1.2	846	6.03	emPAI	0.63
74	Q0IQF7	40S ribosomal protein S16 OS=Oryza sativa subsp. japonica GN=RPS16A PE=2 SV=1	17	16979	2	2	2	2	12.1	149	10.58	emPAI	0.04
75	Q2QVG9	Chaperone protein ClpC2, chloroplastic OS=Oryza sativa subsp. japonica GN=CLPC2 PE=2 SV=2	17	102068	1	1	1	1	1.2	919	6.62	emPAI	0.16
76	P0C522	ATP synthase subunit alpha, mitochondrial OS=Oryza sativa subsp. japonica GN=ATPA PE=1 SV=1	17	55624	2	2	2	2	4.3	509	5.85	emPAI	0.53
77	Q6ZIA1	Os08g0530200 protein OS=Oryza sativa subsp. japonica GN=OJ1770_H02.31 PE=2 SV=1	17	19585	2	2	2	2	10.5	171	10.36	emPAI	0.11
78	Q0DZE5	Os02g0625500 protein (Fragment) OS=Oryza sativa subsp. japonica GN=Os02g0625500 PE=4 SV=1	17	41220	1	1	1	1	3.5	376	5.57	emPAI	0.09
79	Q9SNK3	Glyceraldehyde-3-phosphate dehydrogenase OS=Oryza sativa subsp. japonica GN=Os03g0129300 PE=3 SV=1	17	47537	1	1	1	1	2.7	444	6.22	emPAI	0.12
80	Q0J8G4	Fructokinase-2 OS=Oryza sativa subsp. japonica GN=FRK2 PE=1 SV=1	17	35893	1	1	1	1	3.3	336	5.02	emPAI	0.44
81	A2ZTK1	Uncharacterized protein OS=Oryza sativa subsp. japonica GN=OsJ_01929 PE=4 SV=1	17	11332	1	1	1	1	10.8	102	10.04	emPAI	0.12
82	Q0E3B7	Os02g0184200 protein (Fragment) OS=Oryza sativa subsp. japonica GN=Os02g0184200 PE=4 SV=2	17	37219	1	1	1	1	3.6	360	6.12	emPAI	0.2
83	Q6K241	Os02g0259600 protein OS=Oryza sativa subsp. japonica GN=B1178F07.15 PE=2 SV=1	16	23452	1	1	1	1	3.7	214	6.21	emPAI	0.16
84	Q5JKH1	Os01g0924900 protein OS=Oryza sativa subsp. japonica GN=B1033B05.16 PE=2 SV=1	16	56347	2	2	2	2	7.3	509	6.14	emPAI	0.17
85	Q6YTY2	Os07g0608500 protein OS=Oryza sativa subsp. japonica GN=OSJNBb0018L13.2 PE=2 SV=1	16	26154	1	1	1	1	5.6	233	9.63	emPAI	0.16
86	Q0JAC6	Os04g0605900 protein OS=Oryza sativa subsp. japonica GN=Os04g0605900 PE=2 SV=1	16	28401	1	1	1	1	4.5	244	10.04	emPAI	0.09
87	Q0JIE9	Os01g0805900 protein OS=Oryza sativa subsp. japonica GN=Os01g0805900 PE=2 SV=1	16	50941	1	1	1	1	2.5	447	4.74	emPAI	0.12
88	B9FN21	Putative uncharacterized protein OS=Oryza sativa subsp. japonica GN=OsJ_17511 PE=3 SV=1	16	37460	1	1	1	1	3.4	349	9.72	emPAI	0.06
89	B9FVT7	Putative uncharacterized protein OS=Oryza sativa subsp. japonica GN=OsJ_23316 PE=4 SV=1	16	70120	1	1	1	1	1.7	632	10.55	emPAI	0.11
90	Q2RA00	Fructose-bisphosphate aldolase, chloroplast, putative, expressed OS=Oryza sativa subsp. japonica GN=LOC_Os11g07020 PE=4 SV=1	16	41808	1	1	1	1	2.3	384	6.07	emPAI	0.05
91	P30298	Sucrose synthase 2 OS=Oryza sativa subsp. japonica GN=SUS2 PE=1 SV=2	16	92584	1	1	1	1	1.1	808	5.96	emPAI	0.19
92	Q0DPA4	Os03g0704000 protein OS=Oryza sativa subsp. japonica GN=Os03g0704000 PE=4 SV=2	15	23648	1	1	1	1	5.4	203	7.56	emPAI	0.07
93	A3ATH4	Putative uncharacterized protein OS=Oryza sativa subsp. japonica GN=OsJ_14665 PE=3 SV=1	15	64936	1	1	1	1	2.8	569	4.85	emPAI	0.05
94	Q7XQQ7	Elongation factor G, mitochondrial OS=Oryza sativa subsp. japonica GN=OSJNBa0091D06.15 PE=3 SV=2	15	82451	1	1	1	1	1.7	749	5.69	emPAI	0.08
95	P0C367	Photosystem II CP43 chlorophyll apoprotein OS=Oryza sativa subsp. japonica GN=psbC PE=3 SV=1	15	52214	1	1	1	1	3	473	6.71	emPAI	0.1
96	A3B999	3-oxoacyl-[acyl-carrier-protein] synthase OS=Oryza sativa subsp. japonica GN=OsJ_20447 PE=3 SV=1	15	45233	1	1	1	1	3.1	426	7.12	emPAI	0.05
97	E0X6U7	82kDa heat shock protein OS=Oryza sativa subsp. japonica PE=2 SV=1	15	80429	1	1	1	1	1.4	699	5	emPAI	0.2
98	Q75GR6	50S ribosomal protein L17, putative, expressed OS=Oryza sativa subsp. japonica GN=OSJNBb0042K11.2 PE=2 SV=1	15	23004	1	1	1	1	4.3	210	11.06	emPAI	0.1
99	Q0DSD6	Os03g0315800 protein (Fragment) OS=Oryza sativa subsp. japonica GN=Os03g0315800 PE=4 SV=1	14	42184	1	1	1	1	2.6	390	4.57	emPAI	0.23
100	Q6ZGP5	Os02g0753300 protein OS=Oryza sativa subsp. japonica GN=OJ1288_G09.19 PE=2 SV=1	14	20315	1	1	1	1	4.7	193	6.18	emPAI	0.16
101	Q6ER94	2-Cys peroxiredoxin BAS1, chloroplastic OS=Oryza sativa subsp. japonica GN=BAS1 PE=1 SV=1	14	28307	1	1	1	1	5	261	5.67	emPAI	0.18
102	A3AI13	Putative uncharacterized protein OS=Oryza sativa subsp. japonica GN=OsJ_10878 PE=3 SV=1	13	24970	1	1	1	1	4	226	10.05	emPAI	0.07
103	B9FBD9	Putative uncharacterized protein OS=Oryza sativa subsp. japonica GN=OsJ_09449 PE=4 SV=1	13	63635	1	1	1	1	2.8	565	6.2	emPAI	0.05
104	Q2QUQ9	Os12g0256300 protein OS=Oryza sativa subsp. japonica GN=Os12g15420 PE=2 SV=1	13	90412	1	1	1	1	2.5	787	7.68	emPAI	0.08
105	P0C2Z6	ATP synthase subunit alpha, chloroplastic OS=Oryza sativa subsp. japonica GN=atpA PE=3 SV=1	13	55687	1	1	1	1	2.4	507	5.95	emPAI	0.67
106	P0C457	50S ribosomal protein L33, chloroplastic OS=Oryza sativa subsp. japonica GN=rpl33 PE=3 SV=1	13	7866	1	1	1	1	15.2	66	10.2

## Sheet: Sheet2
Suppl. Table S1. List of proteins identified by pUbi-wtBirAG
prot_acc	prot_desc	prot_score	prot_mass	prot_matches	prot_matches_sig	prot_sequences	prot_sequences_sig	prot_cover	prot_len	prot_pi
B9FK36	Acetyl-CoA carboxylase 2 OS=Oryza sativa subsp. japonica GN=ACC2 PE=3 SV=2	128	259207	8	8	8	8	4	2327	5.99
Q7XUC9	Histone H4 OS=Oryza sativa subsp. japonica GN=OSJNBa0088A01.17 PE=2 SV=2	126	11402	12	12	3	3	33	103	11.48
Q0D852	Os07g0184300 protein OS=Oryza sativa subsp. japonica GN=Os07g0184300 PE=3 SV=1	79	13381	5	5	3	3	22	118	10.72
Q10LH4	Nucleolar protein NOP5, putative, expressed OS=Oryza sativa subsp. japonica GN=Os03g0350300 PE=2 SV=1	71	62764	3	3	3	3	8.6	568	8.91
B7SDE4	60S ribosomal protein L5 OS=Oryza sativa subsp. japonica GN=OsJ_04400 PE=2 SV=1	67	34773	4	4	2	2	12.2	304	9.11
Q0D868	Os07g0180900 protein (Fragment) OS=Oryza sativa subsp. japonica GN=Os07g0180900 PE=4 SV=1	64	46779	6	6	3	3	10.4	425	10.65
Q10N90	RNA and export factor-binding protein, putative, expressed OS=Oryza sativa subsp. japonica GN=LOC_Os03g17010 PE=2 SV=1	57	27685	1	1	1	1	9.5	273	10.05
Q0DRW2	Os03g0350100 protein (Fragment) OS=Oryza sativa subsp. japonica GN=Os03g0350100 PE=4 SV=1	55	61141	2	2	2	2	5.6	556	8.87
Q0ISV7	Adenosylhomocysteinase (Fragment) OS=Oryza sativa subsp. japonica GN=Os11g0455500 PE=3 SV=2	49	57302	1	1	1	1	2.5	515	6.62
B9F7Z7	Putative uncharacterized protein OS=Oryza sativa subsp. japonica GN=OsJ_13433 PE=4 SV=1	44	33535	2	2	1	1	5.6	301	8.42
Q8H4Z0	Os07g0184800 protein OS=Oryza sativa subsp. japonica GN=OJ1046_F10.127 PE=2 SV=1	44	28513	1	1	1	1	11.5	278	10.51
Q6ZI53	Elongation factor Tu OS=Oryza sativa subsp. japonica GN=OJ1126_D09.31-1 PE=2 SV=1	43	50610	2	2	2	2	4.9	467	6.19
Q0JBZ7	Os04g0501000 protein OS=Oryza sativa subsp. japonica GN=Os04g0501000 PE=3 SV=2	41	16900	3	3	1	1	8.6	152	10.25
B9EW46	Uncharacterized protein OS=Oryza sativa subsp. japonica GN=OsJ_01540 PE=3 SV=1	41	38845	1	1	1	1	4.2	353	5.68
B9EXB9	Uncharacterized protein OS=Oryza sativa subsp. japonica GN=OsJ_02081 PE=4 SV=1	40	114589	2	2	2	2	2.5	1002	6.14
Q0D4P5	Os07g0614500 protein OS=Oryza sativa subsp. japonica GN=Os07g0614500 PE=2 SV=1	39	24904	1	1	1	1	10	229	4.36
P0C540	Actin-7 OS=Oryza sativa subsp. japonica GN=ACT7 PE=3 SV=1	38	41873	1	1	1	1	4.3	376	5.23
A3AID2	Putative uncharacterized protein OS=Oryza sativa subsp. japonica GN=OsJ_11000 PE=4 SV=1	37	64916	2	2	1	1	2	593	9.51
H2KWA3	U2 snRNP auxilliary factor, large subunit, splicing factor family protein, expressed OS=Oryza sativa subsp. japonica GN=LOC_Os11g41820 PE=4 SV=1	37	61332	2	2	1	1	1.8	550	7.78
Q93X08	Os09g0553200 protein OS=Oryza sativa subsp. japonica GN=UGP PE=2 SV=1	37	51821	2	2	2	2	5.8	469	5.43
A8QXH7	Putative chaperonin 60 beta (Fragment) OS=Oryza sativa subsp. japonica PE=4 SV=1	37	17367	2	2	2	2	18	161	5.21
Q8H5T5	Os07g0636000 protein OS=Oryza sativa subsp. japonica GN=OJ1136_D11.103 PE=2 SV=1	37	66168	4	4	4	4	7.8	600	9.16
Q75K90	Phosphoglycerate kinase OS=Oryza sativa subsp. japonica GN=OJ1118_C04.1 PE=3 SV=1	37	32482	1	1	1	1	5.8	310	9.93
Q0J5J5	G-box binding factor OS=Oryza sativa subsp. japonica GN=Os08g0430500 PE=2 SV=1	37	28979	2	2	1	1	4.7	256	4.78
A3AX90	Putative uncharacterized protein OS=Oryza sativa subsp. japonica GN=OsJ_16101 PE=4 SV=1	35	92592	2	2	2	2	3	800	8.79
H2KWK1	Heat shock cognate 70 kDa protein, putative, expressed OS=Oryza sativa subsp. japonica GN=LOC_Os11g47760 PE=3 SV=1	34	66239	3	3	3	3	6.1	602	4.97
B7E360	cDNA clone:001-003-G11, full insert sequence OS=Oryza sativa subsp. japonica GN=OsJ_25831 PE=2 SV=1	32	17135	2	2	1	1	7.9	151	10.53
Q10HC8	Chlorophyll a-b binding protein, chloroplast, putative, expressed OS=Oryza sativa subsp. japonica GN=LOC_Os03g39610 PE=4 SV=1	31	23833	1	1	1	1	5.5	219	4.87
C7J830	Os10g0439600 protein OS=Oryza sativa subsp. japonica GN=Os10g0439600 PE=4 SV=1	31	28130	1	1	1	1	6.3	237	9.61
Q0E446	Os02g0137200 protein (Fragment) OS=Oryza sativa subsp. japonica GN=Os02g0137200 PE=3 SV=1	30	29526	1	1	1	1	4.7	274	10.49
Q2QU06	60 kDa chaperonin alpha subunit OS=Oryza sativa subsp. japonica GN=LOC_Os12g17910 PE=2 SV=1	30	61150	1	1	1	1	2.1	578	5.12
Q10LF8	Nucleolar protein Nop56, putative, expressed OS=Oryza sativa subsp. japonica GN=Os03g0352300 PE=4 SV=1	29	61579	2	2	1	1	4.7	552	8.64
Q0ITS8	60S ribosomal protein L10-1 OS=Oryza sativa subsp. japonica GN=SC34 PE=2 SV=1	28	25729	1	1	1	1	5.4	224	10.26
Q0JKF5	Os01g0678600 protein OS=Oryza sativa subsp. japonica GN=Os01g0678600 PE=2 SV=1	28	21563	2	2	2	2	7.1	196	11.31
Q7X8A1	Glyceraldehyde-3-phosphate dehydrogenase OS=Oryza sativa subsp. japonica GN=OSJNBa0036B21.24 PE=2 SV=1	28	43031	2	2	1	1	4.5	402	7.62
Q8S6N5	Acetyl-CoA carboxylase 1 OS=Oryza sativa subsp. japonica GN=ACC1 PE=3 SV=1	28	254189	1	1	1	1	0.7	2267	6
Q8LH97	40S ribosomal protein S6 OS=Oryza sativa subsp. japonica GN=P0594D10.135 PE=2 SV=1	27	28683	1	1	1	1	6	250	10.66
Q0JDZ7	40S ribosomal protein S8 OS=Oryza sativa subsp. japonica GN=OSJNBa0038P21.4 PE=2 SV=1	27	25027	1	1	1	1	7.2	221	10.41
Q762A6	60S ribosomal protein L22-2, putative, expressed OS=Oryza sativa subsp. japonica GN=bip108 PE=2 SV=1	27	14520	1	1	1	1	8.4	131	9.57
P0C491	30S ribosomal protein S7, chloroplastic OS=Oryza sativa subsp. japonica GN=rps7-A PE=3 SV=1	26	17618	1	1	1	1	6.4	156	11.82
A3C4P3	Putative uncharacterized protein OS=Oryza sativa subsp. japonica GN=OsJ_31497 PE=3 SV=1	26	14908	1	1	1	1	8.6	128	9.93
Q6ZH98	Peptidyl-prolyl cis-trans isomerase OS=Oryza sativa subsp. japonica GN=OJ1020_C02.14 PE=2 SV=1	26	18634	1	1	1	1	7.6	172	8.61
Q0JGH0	Os01g0924000 protein OS=Oryza sativa subsp. japonica GN=Os01g0924000 PE=2 SV=1	26	21369	1	1	1	1	4.6	195	10.04
Q0DA75	Os06g0671900 protein OS=Oryza sativa subsp. japonica GN=Os06g0671900 PE=3 SV=1	26	49060	1	1	1	1	2.5	433	4.66
P0C434	Photosystem Q(B) protein OS=Oryza sativa subsp. japonica GN=psbA PE=3 SV=1	25	39052	2	2	2	2	6.8	353	5.21
Q10QD8	40S ribosomal protein S3a OS=Oryza sativa subsp. japonica GN=Os03g0200500 PE=1 SV=1	25	29880	1	1	1	1	7.3	262	9.81
Q2QNF3	60S ribosomal protein L2, putative, expressed OS=Oryza sativa subsp. japonica GN=LOC_Os12g38000 PE=1 SV=1	25	28460	3	3	2	2	9.2	261	10.99
B9F3Z9	Putative uncharacterized protein OS=Oryza sativa subsp. japonica GN=OsJ_08701 PE=4 SV=1	24	34392	1	1	1	1	4.6	305	5.72
Q6ZDR7	Os08g0486200 protein OS=Oryza sativa subsp. japonica GN=P0481F05.17 PE=2 SV=1	24	33521	1	1	1	1	4.2	289	11.8
Q84RU7	Os07g0475800 protein OS=Oryza sativa subsp. japonica GN=P0571D04.124 PE=2 SV=1	23	33417	1	1	1	1	5.8	291	8.83
B9FZ68	Putative uncharacterized protein OS=Oryza sativa subsp. japonica GN=OsJ_26125 PE=3 SV=1	23	118115	1	1	1	1	1.2	1049	5.74
Q9SNN5	Os06g0130800 protein OS=Oryza sativa subsp. japonica GN=P0493C11.9 PE=2 SV=1	23	25165	1	1	1	1	5.4	240	10.29
Q0JNK3	Os01g0282800 protein OS=Oryza sativa subsp. japonica GN=Os01g0282800 PE=2 SV=1	23	50937	1	1	1	1	2.5	447	4.73
A3ACT6	Putative uncharacterized protein OS=Oryza sativa subsp. japonica GN=OsJ_08925 PE=3 SV=1	23	22378	2	2	1	1	6.5	201	9.95
A3BZI6	Putative uncharacterized protein OS=Oryza sativa subsp. japonica GN=OsJ_29618 PE=4 SV=1	23	58302	2	2	2	2	6.3	511	9.79
Q6K4N0	Serine/arginine-rich splicing factor RSZ21 OS=Oryza sativa subsp. japonica GN=RSZP21 PE=2 SV=1	22	21182	1	1	1	1	5.9	185	11.24
A3BQX7	Putative uncharacterized protein OS=Oryza sativa subsp. japonica GN=OsJ_26511 PE=3 SV=1	22	31434	1	1	1	1	4	275	9.98
D0EKM5	Photosystem II CP47 chlorophyll apoprotein OS=Oryza sativa subsp. japonica GN=psbB PE=3 SV=1	22	56325	1	1	1	1	2.2	508	6.06
Q0DFG2	Os05g0592600 protein OS=Oryza sativa subsp. japonica GN=Os05g0592600 PE=4 SV=1	22	135123	2	2	2	2	2.2	1207	5.17
Q6YUV4	Os02g0189000 protein OS=Oryza sativa subsp. japonica GN=OSJNBb0031B09.3 PE=2 SV=1	21	16725	2	2	1	1	8.2	146	10.39
Q0IPU6	Os12g0167900 protein OS=Oryza sativa subsp. japonica GN=RPL3A PE=2 SV=1	21	44835	1	1	1	1	3.9	389	10.1
C6F1N7	TCP-1/cpn60 chaperonin OS=Oryza sativa subsp. japonica PE=2 SV=1	21	59245	1	1	1	1	2.2	546	5.3
H2KWI0	40S ribosomal protein S5, putative, expressed OS=Oryza sativa subsp. japonica GN=LOC_Os11g29190 PE=4 SV=1	20	14094	1	1	1	1	7	128	10.07
Q0DBE3	Os06g0571400 protein OS=Oryza sativa subsp. japonica GN=Os06g0571400 PE=2 SV=1	20	47702	1	1	1	1	2.4	416	6.1
Q10PV6	50S ribosomal protein L15, chloroplast, putative, expressed OS=Oryza sativa subsp. japonica GN=Os03g0219900 PE=3 SV=1	20	28088	2	2	1	1	4.2	263	10.61
Q8H588	Putative ribosomal protein S18 OS=Oryza sativa subsp. japonica GN=OJ1656_E11.108 PE=3 SV=1	19	17338	1	1	1	1	7.4	148	10.74
Q60E59	Os05g0388500 protein OS=Oryza sativa subsp. japonica GN=OSJNBa0073E05.17 PE=2 SV=1	19	38927	1	1	1	1	4.7	359	6.86
Q6Z2Z4	Eukaryotic initiation factor 4A-3 OS=Oryza sativa subsp. japonica GN=Os02g0146600 PE=2 SV=1	19	47393	1	1	1	1	3.1	414	5.43
Q7XDY9	Rubisco accumulation factor 1, chloroplastic OS=Oryza sativa subsp. japonica GN=RAF1 PE=2 SV=1	19	51585	1	1	1	1	3	469	5.42
Q2QMG2	Methylcrotonoyl-CoA carboxylase subunit alpha, mitochondrial OS=Oryza sativa subsp. japonica GN=MCCA PE=2 SV=2	19	80690	1	1	1	1	2.7	737	6.32
Q6YY64	60S ribosomal protein L6 OS=Oryza sativa subsp. japonica GN=OSJNBa0006O15.44 PE=2 SV=1	19	24243	1	1	1	1	4.1	219	10.11
Q0INR5	40S ribosomal protein S3a OS=Oryza sativa subsp. japonica GN=LOC_Os12g21798 PE=3 SV=1	18	29863	1	1	1	1	3.1	260	9.81
Q94LR9	3-ketoacyl-CoA thiolase 2, peroxisomal, putative, expressed OS=Oryza sativa subsp. japonica GN=OSJNBb0011A08.2 PE=2 SV=1	18	48622	1	1	1	1	2.8	461	8.41
Q6Z6A0	Os02g0754300 protein OS=Oryza sativa subsp. japonica GN=P0627E03.11 PE=2 SV=1	18	18321	1	1	1	1	5.5	165	10.87
Q0JBZ3	OSJNBa0029H02.25 protein OS=Oryza sativa subsp. japonica GN=OSJNBa0029H02.25 PE=2 SV=1	17	92850	1	1	1	1	1.2	846	6.03
Q0IQF7	40S ribosomal protein S16 OS=Oryza sativa subsp. japonica GN=RPS16A PE=2 SV=1	17	16979	2	2	2	2	12.1	149	10.58
Q2QVG9	Chaperone protein ClpC2, chloroplastic OS=Oryza sativa subsp. japonica GN=CLPC2 PE=2 SV=2	17	102068	1	1	1	1	1.2	919	6.62
P0C522	ATP synthase subunit alpha, mitochondrial OS=Oryza sativa subsp. japonica GN=ATPA PE=1 SV=1	17	55624	2	2	2	2	4.3	509	5.85
Q6ZIA1	Os08g0530200 protein OS=Oryza sativa subsp. japonica GN=OJ1770_H02.31 PE=2 SV=1	17	19585	2	2	2	2	10.5	171	10.36
Q0DZE5	Os02g0625500 protein (Fragment) OS=Oryza sativa subsp. japonica GN=Os02g0625500 PE=4 SV=1	17	41220	1	1	1	1	3.5	376	5.57
Q9SNK3	Glyceraldehyde-3-phosphate dehydrogenase OS=Oryza sativa subsp. japonica GN=Os03g0129300 PE=3 SV=1	17	47537	1	1	1	1	2.7	444	6.22
Q0J8G4	Fructokinase-2 OS=Oryza sativa subsp. japonica GN=FRK2 PE=1 SV=1	17	35893	1	1	1	1	3.3	336	5.02
A2ZTK1	Uncharacterized protein OS=Oryza sativa subsp. japonica GN=OsJ_01929 PE=4 SV=1	17	11332	1	1	1	1	10.8	102	10.04
Q0E3B7	Os02g0184200 protein (Fragment) OS=Oryza sativa subsp. japonica GN=Os02g0184200 PE=4 SV=2	17	37219	1	1	1	1	3.6	360	6.12
Q6K241	Os02g0259600 protein OS=Oryza sativa subsp. japonica GN=B1178F07.15 PE=2 SV=1	16	23452	1	1	1	1	3.7	214	6.21
Q5JKH1	Os01g0924900 protein OS=Oryza sativa subsp. japonica GN=B1033B05.16 PE=2 SV=1	16	56347	2	2	2	2	7.3	509	6.14
Q6YTY2	Os07g0608500 protein OS=Oryza sativa subsp. japonica GN=OSJNBb0018L13.2 PE=2 SV=1	16	26154	1	1	1	1	5.6	233	9.63
Q0JAC6	Os04g0605900 protein OS=Oryza sativa subsp. japonica GN=Os04g0605900 PE=2 SV=1	16	28401	1	1	1	1	4.5	244	10.04
Q0JIE9	Os01g0805900 protein OS=Oryza sativa subsp. japonica GN=Os01g0805900 PE=2 SV=1	16	50941	1	1	1	1	2.5	447	4.74
B9FN21	Putative uncharacterized protein OS=Oryza sativa subsp. japonica GN=OsJ_17511 PE=3 SV=1	16	37460	1	1	1	1	3.4	349	9.72
B9FVT7	Putative uncharacterized protein OS=Oryza sativa subsp. japonica GN=OsJ_23316 PE=4 SV=1	16	70120	1	1	1	1	1.7	632	10.55
Q2RA00	Fructose-bisphosphate aldolase, chloroplast, putative, expressed OS=Oryza sativa subsp. japonica GN=LOC_Os11g07020 PE=4 SV=1	16	41808	1	1	1	1	2.3	384	6.07
P30298	Sucrose synthase 2 OS=Oryza sativa subsp. japonica GN=SUS2 PE=1 SV=2	16	92584	1	1	1	1	1.1	808	5.96
Q0DPA4	Os03g0704000 protein OS=Oryza sativa subsp. japonica GN=Os03g0704000 PE=4 SV=2	15	23648	1	1	1	1	5.4	203	7.56
A3ATH4	Putative uncharacterized protein OS=Oryza sativa subsp. japonica GN=OsJ_14665 PE=3 SV=1	15	64936	1	1	1	1	2.8	569	4.85
Q7XQQ7	Elongation factor G, mitochondrial OS=Oryza sativa subsp. japonica GN=OSJNBa0091D06.15 PE=3 SV=2	15	82451	1	1	1	1	1.7	749	5.69
P0C367	Photosystem II CP43 chlorophyll apoprotein OS=Oryza sativa subsp. japonica GN=psbC PE=3 SV=1	15	52214	1	1	1	1	3	473	6.71
A3B999	3-oxoacyl-[acyl-carrier-protein] synthase OS=Oryza sativa subsp. japonica GN=OsJ_20447 PE=3 SV=1	15	45233	1	1	1	1	3.1	426	7.12
E0X6U7	82kDa heat shock protein OS=Oryza sativa subsp. japonica PE=2 SV=1	15	80429	1	1	1	1	1.4	699	5
Q75GR6	50S ribosomal protein L17, putative, expressed OS=Oryza sativa subsp. japonica GN=OSJNBb0042K11.2 PE=2 SV=1	15	23004	1	1	1	1	4.3	210	11.06
Q0DSD6	Os03g0315800 protein (Fragment) OS=Oryza sativa subsp. japonica GN=Os03g0315800 PE=4 SV=1	14	42184	1	1	1	1	2.6	390	4.57
Q6ZGP5	Os02g0753300 protein OS=Oryza sativa subsp. japonica GN=OJ1288_G09.19 PE=2 SV=1	14	20315	1	1	1	1	4.7	193	6.18
Q6ER94	2-Cys peroxiredoxin BAS1, chloroplastic OS=Oryza sativa subsp. japonica GN=BAS1 PE=1 SV=1	14	28307	1	1	1	1	5	261	5.67
A3AI13	Putative uncharacterized protein OS=Oryza sativa subsp. japonica GN=OsJ_10878 PE=3 SV=1	13	24970	1	1	1	1	4	226	10.05
B9FBD9	Putative uncharacterized protein OS=Oryza sativa subsp. japonica GN=OsJ_09449 PE=4 SV=1	13	63635	1	1	1	1	2.8	565	6.2
Q2QUQ9	Os12g0256300 protein OS=Oryza sativa subsp. japonica GN=Os12g15420 PE=2 SV=1	13	90412	1	1	1	1	2.5	787	7.68
P0C2Z6	ATP synthase subunit alpha, chloroplastic OS=Oryza sativa subsp. japonica GN=atpA PE=3 SV=1	13	55687	1	1	1	1	2.4	507	5.95
P0C457	50S ribosomal protein L33, chloroplastic OS=Oryza sativa subsp. japonica GN=rpl33 PE=3 SV=1	13	7866	1	1	1	1	15.2	66	10.2
