# Supplementary material for: Screening of Proximal and Interacting Proteins in Rice Protoplasts by Proximity-Dependent Biotinylation
Source: Front Plant Sci. 2017 May 12;8:749. doi: 10.3389/fpls.2017.00749 (PMC5427108; doi:10.3389/fpls.2017.00749)
Supplement: Supplementary file 2 [file Table_2.XLSX]

## Sheet: Sheet1
Suppl. Table S2. List of proteins identified by pUbi-BirAG
prot_acc	prot_desc	prot_score	prot_mass	prot_matches	prot_matches_sig	prot_sequences	prot_sequences_sig	prot_cover	prot_len	prot_pi
Q7XPE2	OSJNBa0060N03.19 protein OS=Oryza sativa subsp. japonica GN=OSJNBa0060N03.19 PE=4 SV=2	189	74606	8	8	5	5	10.5	650	8.53
A3A7A3	Putative uncharacterized protein OS=Oryza sativa subsp. japonica GN=OsJ_06877 PE=4 SV=1	167	90959	8	8	6	6	14.2	804	5.54
Q10LF8	Nucleolar protein Nop56, putative, expressed OS=Oryza sativa subsp. japonica GN=Os03g0352300 PE=4 SV=1	131	61579	6	6	4	4	10.3	552	8.64
Q7F2F5	P0402A09.11 protein OS=Oryza sativa subsp. japonica GN=P0402A09.11 PE=4 SV=1	114	108007	3	3	2	2	3.3	990	9.57
Q0IT61	Os11g0303500 protein (Fragment) OS=Oryza sativa subsp. japonica GN=Os11g0303500 PE=4 SV=2	109	77823	4	4	4	4	10.5	724	9.76
Q75LR5	40S ribosomal protein S6 OS=Oryza sativa subsp. japonica GN=OSJNBa0017N12.10 PE=2 SV=1	102	28269	9	9	4	4	16.3	245	10.65
Q8H5T5	Os07g0636000 protein OS=Oryza sativa subsp. japonica GN=OJ1136_D11.103 PE=2 SV=1	98	66168	8	8	5	5	8.2	600	9.16
Q2R2Z3	Expressed protein OS=Oryza sativa subsp. japonica GN=Os11g0544600 PE=2 SV=1	90	52316	7	7	6	6	17.4	471	5.24
Q5VMT5	Os06g0286351 protein OS=Oryza sativa subsp. japonica GN=P0502B12.54 PE=2 SV=1	90	176483	9	9	8	8	6.2	1561	6.19
B9FZ68	Putative uncharacterized protein OS=Oryza sativa subsp. japonica GN=OsJ_26125 PE=3 SV=1	83	118115	5	5	5	5	6.4	1049	5.74
Q10LH4	Nucleolar protein NOP5, putative, expressed OS=Oryza sativa subsp. japonica GN=Os03g0350300 PE=2 SV=1	78	62764	4	4	3	3	8.6	568	8.91
Q8LH97	40S ribosomal protein S6 OS=Oryza sativa subsp. japonica GN=P0594D10.135 PE=2 SV=1	77	28683	8	8	4	4	16	250	10.66
B9F8V4	Putative uncharacterized protein OS=Oryza sativa subsp. japonica GN=OsJ_11149 PE=4 SV=1	76	56580	1	1	1	1	3.5	490	9.55
Q9LWT6	Os06g0114000 protein OS=Oryza sativa subsp. japonica GN=P0541H01.20 PE=2 SV=1	74	64331	3	3	2	2	5	601	5.6
Q0JBZ3	OSJNBa0029H02.25 protein OS=Oryza sativa subsp. japonica GN=OSJNBa0029H02.25 PE=2 SV=1	73	92850	5	5	5	5	7.6	846	6.03
Q7XUC9	Histone H4 OS=Oryza sativa subsp. japonica GN=OSJNBa0088A01.17 PE=2 SV=2	72	11402	7	7	3	3	33	103	11.48
Q93X08	Os09g0553200 protein OS=Oryza sativa subsp. japonica GN=UGP PE=2 SV=1	71	51821	2	2	2	2	5.8	469	5.43
Q0DKF0	60S ribosomal protein L10-2 OS=Oryza sativa subsp. japonica GN=SG12 PE=2 SV=1	70	25112	2	2	1	1	5.5	219	10.38
Q0JDZ7	40S ribosomal protein S8 OS=Oryza sativa subsp. japonica GN=OSJNBa0038P21.4 PE=2 SV=1	69	25027	4	4	3	3	8.1	221	10.41
H2KWA3	U2 snRNP auxilliary factor, large subunit, splicing factor family protein, expressed OS=Oryza sativa subsp. japonica GN=LOC_Os11g41820 PE=4 SV=1	68	61332	3	3	2	2	5.8	550	7.78
Q69K05	CAX-interacting protein 4 (CAXIP4)-like OS=Oryza sativa subsp. japonica GN=P0414D03.38 PE=2 SV=1	66	42237	2	2	1	1	3.7	377	9.4
Q5JKH1	Os01g0924900 protein OS=Oryza sativa subsp. japonica GN=B1033B05.16 PE=2 SV=1	62	56347	3	3	2	2	7.3	509	6.14
Q0J8W7	Os04g0683900 protein OS=Oryza sativa subsp. japonica GN=Os04g0683900 PE=2 SV=1	62	42984	4	4	1	1	5.3	419	9.8
B9EXB9	Uncharacterized protein OS=Oryza sativa subsp. japonica GN=OsJ_02081 PE=4 SV=1	61	114589	6	6	5	5	5.5	1002	6.14
Q6ZBF6	BRI1-KD interacting protein 131 OS=Oryza sativa subsp. japonica GN=P0671F11.9 PE=2 SV=1	60	69555	3	3	3	3	7.4	621	8.81
Q0DKW1	Os05g0140500 protein OS=Oryza sativa subsp. japonica GN=Os05g0140500 PE=4 SV=2	59	16686	1	1	1	1	10.8	158	4.47
B9F792	Putative uncharacterized protein OS=Oryza sativa subsp. japonica GN=OsJ_10288 PE=4 SV=1	57	68089	1	1	1	1	2.4	595	9.3
H2KWD9	Transposon protein, putative, CACTA, En/Spm sub-class, expressed OS=Oryza sativa subsp. japonica GN=LOC_Os11g45590 PE=4 SV=1	55	39577	3	3	2	2	8.7	366	5.2
B9FVT7	Putative uncharacterized protein OS=Oryza sativa subsp. japonica GN=OsJ_23316 PE=4 SV=1	52	70120	4	4	3	3	8.4	632	10.55
Q7Y1I5	Os03g0796501 protein OS=Oryza sativa subsp. japonica GN=OSJNBa0094F01.24 PE=4 SV=1	52	44632	5	5	4	4	14.4	404	10.55
Q0DRW2	Os03g0350100 protein (Fragment) OS=Oryza sativa subsp. japonica GN=Os03g0350100 PE=4 SV=1	51	61141	4	4	3	3	5.9	556	8.87
Q6ZI53	Elongation factor Tu OS=Oryza sativa subsp. japonica GN=OJ1126_D09.31-1 PE=2 SV=1	51	50610	3	3	3	3	8.4	467	6.19
Q7XUX5	Peptidyl-prolyl cis-trans isomerase OS=Oryza sativa subsp. japonica GN=OSJNBa0027P08.21 PE=2 SV=2	50	57315	4	4	3	3	9.9	525	5.77
P0C540	Actin-7 OS=Oryza sativa subsp. japonica GN=ACT7 PE=3 SV=1	48	41873	2	2	1	1	4.3	376	5.23
H2KWK1	Heat shock cognate 70 kDa protein, putative, expressed OS=Oryza sativa subsp. japonica GN=LOC_Os11g47760 PE=3 SV=1	48	66239	3	3	3	3	5.6	602	4.97
Q0ITS8	60S ribosomal protein L10-1 OS=Oryza sativa subsp. japonica GN=SC34 PE=2 SV=1	47	25729	1	1	1	1	5.4	224	10.26
Q5JKF2	DEAD-box ATP-dependent RNA helicase 40 OS=Oryza sativa subsp. japonica GN=Os01g0549400 PE=2 SV=2	46	88212	3	3	2	2	4	792	10
Q0D868	Os07g0180900 protein (Fragment) OS=Oryza sativa subsp. japonica GN=Os07g0180900 PE=4 SV=1	46	46779	5	5	5	5	17.6	425	10.65
Q69XK9	Os06g0601100 protein OS=Oryza sativa subsp. japonica GN=P0486H12.4 PE=2 SV=1	45	16237	1	1	1	1	12.1	149	9.76
Q0J5J5	G-box binding factor OS=Oryza sativa subsp. japonica GN=Os08g0430500 PE=2 SV=1	45	28979	1	1	1	1	4.7	256	4.78
Q6I5Z8	Os05g0558000 protein OS=Oryza sativa subsp. japonica GN=OJ1214_E03.21 PE=2 SV=1	45	45670	2	2	2	2	8.2	415	9.65
Q10QD8	40S ribosomal protein S3a OS=Oryza sativa subsp. japonica GN=Os03g0200500 PE=1 SV=1	44	29880	1	1	1	1	7.3	262	9.81
Q8RUI4	NAC transcription factor OS=Oryza sativa subsp. japonica GN=P0504E02.33 PE=2 SV=1	44	22079	3	3	2	2	17.3	202	4.39
B9F3X4	Putative uncharacterized protein OS=Oryza sativa subsp. japonica GN=OsJ_05815 PE=4 SV=1	43	75250	1	1	1	1	2.5	670	11.22
Q0DNQ5	Os03g0740700 protein OS=Oryza sativa subsp. japonica GN=Os03g0740700 PE=4 SV=1	43	86310	3	3	2	2	6.1	759	6.74
Q6EU87	Os02g0666800 protein OS=Oryza sativa subsp. japonica GN=OJ1486_E07.21 PE=2 SV=1	42	19913	1	1	1	1	9.2	174	9.62
Q5KQG1	Putative AT1 protein OS=Oryza sativa subsp. japonica GN=OSJNBb0086G17.14 PE=4 SV=1	42	52198	2	2	2	2	6.8	501	11.67
Q6YS82	Os07g0296200 protein OS=Oryza sativa subsp. japonica GN=B1272H04.13-1 PE=2 SV=1	41	43778	2	2	2	2	8.1	394	8.3
Q0DEX5	Os06g0129800 protein OS=Oryza sativa subsp. japonica GN=Os06g0129800 PE=4 SV=1	41	29273	1	1	1	1	5.8	260	10.15
Q6H746	Chlorophyll a/b-binding protein type III-like protein OS=Oryza sativa subsp. japonica GN=P0026H03.3-2 PE=4 SV=1	39	17951	1	1	1	1	9.9	171	11.68
Q0E3B7	Os02g0184200 protein (Fragment) OS=Oryza sativa subsp. japonica GN=Os02g0184200 PE=4 SV=2	38	37219	1	1	1	1	3.6	360	6.12
Q0E3D7	Os02g0179900 protein OS=Oryza sativa subsp. japonica GN=Os02g0179900 PE=4 SV=1	38	34618	1	1	1	1	4.3	303	9.09
Q6K824	Nodulin-like OS=Oryza sativa subsp. japonica GN=OJ1369_G08.16 PE=4 SV=1	38	114979	1	1	1	1	1.7	1018	9.25
C6F1N7	TCP-1/cpn60 chaperonin OS=Oryza sativa subsp. japonica PE=2 SV=1	37	59245	1	1	1	1	2.2	546	5.3
Q6AVL0	Putative kinase OS=Oryza sativa subsp. japonica GN=OJ1519_A12.11 PE=4 SV=1	37	66019	3	3	3	3	6.3	589	6.6
Q0JBZ7	Os04g0501000 protein OS=Oryza sativa subsp. japonica GN=Os04g0501000 PE=3 SV=2	37	16900	2	2	2	2	15.1	152	10.25
Q6UUH5	Os08g0310100 protein OS=Oryza sativa subsp. japonica GN=B1100F03.118 PE=2 SV=1	37	31807	2	2	2	2	7.1	295	11.67
Q6TUC6	Serine hydroxymethyltransferase (Fragment) OS=Oryza sativa subsp. japonica PE=3 SV=1	36	48240	1	1	1	1	3.5	434	9.01
A3C4P3	Putative uncharacterized protein OS=Oryza sativa subsp. japonica GN=OsJ_31497 PE=3 SV=1	36	14908	1	1	1	1	8.6	128	9.93
Q0E158	40S ribosomal protein S8 OS=Oryza sativa subsp. japonica GN=Os02g0489400 PE=1 SV=1	36	24928	1	1	1	1	6.8	220	10.41
Q67VW6	Os06g0489200 protein OS=Oryza sativa subsp. japonica GN=P0583E12.23 PE=2 SV=1	36	111517	1	1	1	1	1.1	984	6.76
Q0DG48	ATP synthase subunit beta OS=Oryza sativa subsp. japonica GN=Os05g0553000 PE=2 SV=1	36	59012	3	3	3	3	6.5	552	5.95
B9FBD9	Putative uncharacterized protein OS=Oryza sativa subsp. japonica GN=OsJ_09449 PE=4 SV=1	36	63635	2	2	2	2	5	565	6.2
Q851P9	Histone-like protein OS=Oryza sativa subsp. japonica GN=OSJNBa0052F07.24 PE=2 SV=1	36	29612	1	1	1	1	11.6	293	10.76
Q5ZCV4	Os01g0375000 protein OS=Oryza sativa subsp. japonica GN=B1111C09.2 PE=4 SV=1	35	66835	2	2	2	2	4.6	591	8.9
B9EYS2	Uncharacterized protein OS=Oryza sativa subsp. japonica GN=OsJ_00039 PE=4 SV=1	35	70417	1	1	1	1	3.1	620	5.08
Q7XJB4	60S ribosomal protein L13 OS=Oryza sativa subsp. japonica GN=Os03g0576700 PE=1 SV=1	35	24056	2	2	1	1	11.5	208	10.91
A3AID2	Putative uncharacterized protein OS=Oryza sativa subsp. japonica GN=OsJ_11000 PE=4 SV=1	35	64916	1	1	1	1	2	593	9.51
Q2QLI7	Protein kinase domain containing protein, expressed OS=Oryza sativa subsp. japonica GN=LOC_Os12g44330 PE=4 SV=1	35	106849	2	2	2	2	2.5	927	6.96
Q7EY69	Os08g0427900 protein OS=Oryza sativa subsp. japonica GN=OSJNBb0032E15.120 PE=4 SV=1	34	30473	3	3	2	2	9.1	286	11.05
Q10P22	Os03g0249900 protein OS=Oryza sativa subsp. japonica GN=Os03g0249900 PE=2 SV=1	34	35145	3	3	1	1	7.2	318	8.72
B9F9K4	Putative uncharacterized protein OS=Oryza sativa subsp. japonica GN=OsJ_11636 PE=4 SV=1	34	75150	2	2	2	2	5	677	5.1
Q5Z9Y9	Os06g0320300 protein OS=Oryza sativa subsp. japonica GN=P0592B08.36-1 PE=2 SV=1	34	15816	1	1	1	1	17.2	145	9.98
Q0ITW6	Os11g0210600 protein (Fragment) OS=Oryza sativa subsp. japonica GN=Os11g0210600 PE=4 SV=1	34	32525	1	1	1	1	3.4	297	5.65
B7EKW3	cDNA clone:001-016-B05, full insert sequence OS=Oryza sativa subsp. japonica PE=2 SV=1	34	30494	2	2	1	1	6.2	290	8.63
Q6Z8M9	Os08g0513600 protein OS=Oryza sativa subsp. japonica GN=P0711H09.24 PE=4 SV=1	33	156813	1	1	1	1	2.3	1440	4.53
Q2QQ54	Expressed protein OS=Oryza sativa subsp. japonica GN=LOC_Os12g32190 PE=2 SV=1	33	48747	1	1	1	1	3.5	461	10.96
Q84TS4	Low temperature viability protein, expressed OS=Oryza sativa subsp. japonica GN=OSJNBb0097F01.8 PE=4 SV=1	33	55687	2	2	2	2	4.6	500	4.58
Q0DBK8	40S ribosomal protein S24 (Fragment) OS=Oryza sativa subsp. japonica GN=Os06g0555400 PE=3 SV=1	33	13179	2	2	1	1	13	115	10.39
P0C443	50S ribosomal protein L16, chloroplastic OS=Oryza sativa subsp. japonica GN=rpl16 PE=3 SV=1	33	15633	1	1	1	1	10.3	136	11.46
Q0J0I3	Os08g0326400 protein OS=Oryza sativa subsp. japonica GN=Os09g0507800 PE=2 SV=1	32	29457	4	4	2	2	8.5	258	10.35
Q8H3M0	Os08g0428800 protein OS=Oryza sativa subsp. japonica GN=P0479C08.106 PE=3 SV=1	32	18660	1	1	1	1	9.6	178	10.46
Q9LWS2	60S ribosomal protein L13 OS=Oryza sativa subsp. japonica GN=P0541H01.38 PE=2 SV=1	32	24096	2	2	1	1	11.5	208	10.99
B9G3J0	Putative uncharacterized protein OS=Oryza sativa subsp. japonica GN=OsJ_29324 PE=4 SV=1	32	170261	1	1	1	1	0.8	1503	5.63
Q2RA00	Fructose-bisphosphate aldolase, chloroplast, putative, expressed OS=Oryza sativa subsp. japonica GN=LOC_Os11g07020 PE=4 SV=1	31	41808	2	2	2	2	5.7	384	6.07
Q10T66	Expressed protein OS=Oryza sativa subsp. japonica GN=Os03g0100200 PE=2 SV=1	30	22191	2	2	2	2	14.8	203	7.74
A2ZZV8	Uncharacterized protein OS=Oryza sativa subsp. japonica GN=OsJ_04181 PE=4 SV=1	30	72801	1	1	1	1	1.8	628	5.35
B9F7Z7	Putative uncharacterized protein OS=Oryza sativa subsp. japonica GN=OsJ_13433 PE=4 SV=1	30	33535	1	1	1	1	5.6	301	8.42
Q75K90	Phosphoglycerate kinase OS=Oryza sativa subsp. japonica GN=OJ1118_C04.1 PE=3 SV=1	29	32482	1	1	1	1	5.8	310	9.93
Q10HC8	Chlorophyll a-b binding protein, chloroplast, putative, expressed OS=Oryza sativa subsp. japonica GN=LOC_Os03g39610 PE=4 SV=1	29	23833	2	2	2	2	9.1	219	4.87
Q0IMM4	Os12g0561200 protein OS=Oryza sativa subsp. japonica GN=Os12g0561200 PE=4 SV=1	29	41659	1	1	1	1	3.8	371	9.45
Q6K4N0	Serine/arginine-rich splicing factor RSZ21 OS=Oryza sativa subsp. japonica GN=RSZP21 PE=2 SV=1	29	21182	1	1	1	1	5.9	185	11.24
Q0D9E5	Os06g0724600 protein OS=Oryza sativa subsp. japonica GN=Os06g0724600 PE=2 SV=1	28	18720	1	1	1	1	6.1	164	10.31
P0C358	Photosystem I P700 chlorophyll a apoprotein A2 OS=Oryza sativa subsp. japonica GN=psaB PE=3 SV=1	28	82622	2	2	1	1	1.9	734	6.63
Q0J9C3	Os04g0661700 protein OS=Oryza sativa subsp. japonica GN=Os04g0661700 PE=4 SV=1	28	103580	1	1	1	1	1.7	948	6.8
Q0DH67	Os05g0489600 protein OS=Oryza sativa subsp. japonica GN=Os05g0489600 PE=2 SV=1	28	20752	1	1	1	1	8.3	181	6.43
B7ELI7	cDNA clone:J023150P17, full insert sequence OS=Oryza sativa subsp. japonica PE=2 SV=1	28	17508	1	1	1	1	10.5	162	11.18
Q0E4Q0	40S ribosomal protein S4 OS=Oryza sativa subsp. japonica GN=Os02g0105900 PE=1 SV=1	28	29960	1	1	1	1	3.4	265	10.13
B7E360	cDNA clone:001-003-G11, full insert sequence OS=Oryza sativa subsp. japonica GN=OsJ_25831 PE=2 SV=1	27	17135	1	1	1	1	7.9	151	10.53
P0C2Z6	ATP synthase subunit alpha, chloroplastic OS=Oryza sativa subsp. japonica GN=atpA PE=3 SV=1	27	55687	2	2	2	2	4.1	507	5.95
B7EG14	Transposon protein, putative, CACTA, En/Spm sub-class, expressed OS=Oryza sativa subsp. japonica GN=LOC_Os03g50090 PE=2 SV=1	27	84697	1	1	1	1	1.6	736	8.92
Q6K624	BRI1-KD interacting protein 135 OS=Oryza sativa subsp. japonica GN=OJ1004_A05.34 PE=4 SV=1	27	81708	1	1	1	1	1.7	755	5.91
Q0D929	Os07g0110200 protein OS=Oryza sativa subsp. japonica GN=Os07g0110200 PE=4 SV=2	27	39398	1	1	1	1	4.1	344	9.69
Q5JN45	Os01g0959000 protein OS=Oryza sativa subsp. japonica GN=P0401G10.11 PE=2 SV=1	27	48083	1	1	1	1	3.7	432	12.37
Q0JC97	Os04g0483600 protein OS=Oryza sativa subsp. japonica GN=Os04g0483600 PE=4 SV=1	27	76423	2	2	2	2	3.2	662	5.34
Q0J464	Os08g0532200 protein OS=Oryza sativa subsp. japonica GN=Os08g0532200 PE=2 SV=1	27	50434	1	1	1	1	3.8	478	6.48
Q6H7T1	Os02g0162500 protein OS=Oryza sativa subsp. japonica GN=OJ9003_G05.34 PE=2 SV=1	27	16410	2	2	2	2	14.7	150	10.45
B9FI45	Putative uncharacterized protein OS=Oryza sativa subsp. japonica GN=OsJ_19544 PE=4 SV=1	27	207243	2	2	1	1	0.5	1855	5.32
Q75J18	60S ribosomal protein L13a-2, putative, expressed OS=Oryza sativa subsp. japonica GN=OSJNBb0081K01.9 PE=2 SV=1	26	23829	1	1	1	1	5.8	206	10.31
P0C522	ATP synthase subunit alpha, mitochondrial OS=Oryza sativa subsp. japonica GN=ATPA PE=1 SV=1	26	55624	3	3	3	3	6.3	509	5.85
A3BZI6	Putative uncharacterized protein OS=Oryza sativa subsp. japonica GN=OsJ_29618 PE=4 SV=1	26	58302	3	3	2	2	6.3	511	9.79
Q0DPC9	Lipoxygenase OS=Oryza sativa subsp. japonica GN=Os03g0700700 PE=3 SV=2	26	88972	1	1	1	1	1.5	787	6.34
Q851R1	Putative uncharacterized protein OSJNBa0052F07.12 OS=Oryza sativa subsp. japonica GN=OSJNBa0052F07.12 PE=4 SV=1	25	78982	1	1	1	1	2.5	672	6.09
A2ZP55	Uncharacterized protein OS=Oryza sativa subsp. japonica GN=OsJ_00335 PE=4 SV=1	25	30864	1	1	1	1	8	286	4.67
Q0DZG1	Os02g0621700 protein OS=Oryza sativa subsp. japonica GN=Os02g0621700 PE=2 SV=1	25	45405	1	1	1	1	4.3	422	5.98
Q5N9I8	Alpha NAC-like protein OS=Oryza sativa subsp. japonica GN=P0454A11.7 PE=4 SV=1	24	57717	1	1	1	1	5.2	516	8.63
Q7XDY9	Rubisco accumulation factor 1, chloroplastic OS=Oryza sativa subsp. japonica GN=RAF1 PE=2 SV=1	24	51585	1	1	1	1	3	469	5.42
Q5SN81	Eukaryotic translation initiation factor 3 subunit 10-like OS=Oryza sativa subsp. japonica GN=OSJNBa0049H05.21-1 PE=2 SV=1	24	152224	1	1	1	1	0.9	1350	5.63
Q5JNB0	Cysteine synthase OS=Oryza sativa subsp. japonica GN=P0020E09.29 PE=2 SV=1	24	42104	1	1	1	1	3	394	6.28
Q5N7A1	Os01g0851000 protein OS=Oryza sativa subsp. japonica GN=P0529H11.26 PE=2 SV=1	24	60084	1	1	1	1	2.8	531	5.99
Q53LQ3	Os11g0199600 protein OS=Oryza sativa subsp. japonica GN=Os11g0199600 PE=2 SV=1	24	30721	2	2	1	1	5.9	273	10
Q0DF89	Os06g0107700 protein OS=Oryza sativa subsp. japonica GN=Os06g0107700 PE=2 SV=1	24	40381	1	1	1	1	3.3	362	8.72
Q6K674	Os02g0794400 protein OS=Oryza sativa subsp. japonica GN=P0700F06.32 PE=4 SV=1	23	22991	1	1	1	1	7	200	5.89
Q8LHL0	Os07g0623300 protein OS=Oryza sativa subsp. japonica GN=P0524E08.112 PE=2 SV=2	23	32281	3	3	2	2	8.4	275	11.35
Q2QNF3	60S ribosomal protein L2, putative, expressed OS=Oryza sativa subsp. japonica GN=LOC_Os12g38000 PE=1 SV=1	23	28460	1	1	1	1	4.6	261	10.99
Q0IZY3	Os09g0542000 protein (Fragment) OS=Oryza sativa subsp. japonica GN=Os09g0542000 PE=4 SV=1	23	32752	1	1	1	1	5.7	299	10.25
A3BQX7	Putative uncharacterized protein OS=Oryza sativa subsp. japonica GN=OsJ_26511 PE=3 SV=1	23	31434	2	2	2	2	7.6	275	9.98
Q84RU7	Os07g0475800 protein OS=Oryza sativa subsp. japonica GN=P0571D04.124 PE=2 SV=1	22	33417	1	1	1	1	5.8	291	8.83
Q84PB4	Chloroplast photosystem I reaction center subunit II-like protein OS=Oryza sativa subsp. japonica GN=P0604E01.24 PE=2 SV=1	22	22134	1	1	1	1	7.4	203	9.72
Q0IQF7	40S ribosomal protein S16 OS=Oryza sativa subsp. japonica GN=RPS16A PE=2 SV=1	22	16979	1	1	1	1	5.4	149	10.58
Q0IZP5	Os09g0557800 protein OS=Oryza sativa subsp. japonica GN=Os09g0557800 PE=2 SV=1	22	74176	1	1	1	1	2.3	646	7.12
Q0J7H9	Glyoxalase OS=Oryza sativa subsp. japonica GN=Os08g0191700 PE=2 SV=1	22	32875	1	1	1	1	3.8	291	5.51
B9G228	Putative uncharacterized protein OS=Oryza sativa subsp. japonica GN=OsJ_28344 PE=4 SV=1	22	55842	1	1	1	1	4.1	463	8.91
B7E653	cDNA clone:006-302-B10, full insert sequence OS=Oryza sativa subsp. japonica PE=2 SV=1	22	30115	1	1	1	1	3.9	282	9.08
Q7EZD7	Os07g0106200 protein OS=Oryza sativa subsp. japonica GN=P0617C02.124-1 PE=2 SV=1	22	57070	1	1	1	1	2.1	518	9.39
Q7XE16	Cell division cycle protein 48, putative, expressed OS=Oryza sativa subsp. japonica GN=LOC_Os10g30580 PE=3 SV=2	22	90496	1	1	1	1	1.5	808	5.09
Q84T66	Expressed protein OS=Oryza sativa subsp. japonica GN=Os03g0854300 PE=2 SV=1	21	48374	2	2	1	1	5.7	441	10.12
P0C491	30S ribosomal protein S7, chloroplastic OS=Oryza sativa subsp. japonica GN=rps7-A PE=3 SV=1	21	17618	1	1	1	1	6.4	156	11.82
Q6AVB5	Os05g0228000 protein OS=Oryza sativa subsp. japonica GN=Os05g0228000 PE=2 SV=1	21	38134	1	1	1	1	3.3	360	7.71
H2KWI0	40S ribosomal protein S5, putative, expressed OS=Oryza sativa subsp. japonica GN=LOC_Os11g29190 PE=4 SV=1	21	14094	1	1	1	1	7	128	10.07
Q6ER94	2-Cys peroxiredoxin BAS1, chloroplastic OS=Oryza sativa subsp. japonica GN=BAS1 PE=1 SV=1	21	28307	1	1	1	1	5	261	5.67
Q0ISV7	Adenosylhomocysteinase (Fragment) OS=Oryza sativa subsp. japonica GN=Os11g0455500 PE=3 SV=2	21	57302	1	1	1	1	2.5	515	6.62
Q7XD75	Expressed protein OS=Oryza sativa subsp. japonica GN=OSJNBb0049A16.15 PE=4 SV=1	21	43246	1	1	1	1	3.2	380	9.31
Q0J0Q8	Os09g0502000 protein OS=Oryza sativa subsp. japonica GN=Os09g0502000 PE=2 SV=1	21	15779	1	1	1	1	8.3	133	10.52
Q9AUQ4	Os03g0712700 protein OS=Oryza sativa subsp. japonica GN=OSJNBb0033N16.5 PE=2 SV=1	21	63138	1	1	1	1	2.7	582	5.4
Q10LN7	60S ribosomal protein L18 OS=Oryza sativa subsp. japonica GN=Os03g0341100 PE=3 SV=1	21	21118	1	1	1	1	4.8	187	11.42
Q6H7N3	Os02g0195800 protein OS=Oryza sativa subsp. japonica GN=OJ1524_D08.2 PE=4 SV=1	20	32606	1	1	1	1	5.7	282	6.89
I6QM82	Aquaporin OS=Oryza sativa subsp. japonica GN=PIP1.1 PE=2 SV=1	20	30995	1	1	1	1	3.5	289	8.99
Q67X81	Os06g0219600 protein OS=Oryza sativa subsp. japonica GN=P0436F11.25 PE=2 SV=1	20	23278	1	1	1	1	5.9	204	5.19
Q7X8A1	Glyceraldehyde-3-phosphate dehydrogenase OS=Oryza sativa subsp. japonica GN=OSJNBa0036B21.24 PE=2 SV=1	20	43031	1	1	1	1	4.5	402	7.62
Q0J9E4	Os04g0658600 protein (Fragment) OS=Oryza sativa subsp. japonica GN=Os04g0658600 PE=4 SV=1	20	59717	1	1	1	1	4	550	9.67
Q6YSX0	Os07g0674200 protein OS=Oryza sativa subsp. japonica GN=P0037D09.3 PE=1 SV=1	20	14465	1	1	1	1	9.2	130	9.57
Q6Z1V4	Photosystem II reaction center protein L OS=Oryza sativa subsp. japonica GN=OSJNBa0022A24.44 PE=3 SV=1	20	4494	1	1	1	1	36.8	38	4.53
A3B999	3-oxoacyl-[acyl-carrier-protein] synthase OS=Oryza sativa subsp. japonica GN=OsJ_20447 PE=3 SV=1	20	45233	1	1	1	1	3.1	426	7.12
A3C5H7	Putative uncharacterized protein OS=Oryza sativa subsp. japonica GN=OsJ_31803 PE=4 SV=1	20	87287	1	1	1	1	2.1	764	4.69
Q0DFV9	Putative rRNA methyltransferase OS=Oryza sativa subsp. japonica GN=Os05g0567400 PE=3 SV=1	20	92570	1	1	1	1	1.2	819	8.13
B9FN21	Putative uncharacterized protein OS=Oryza sativa subsp. japonica GN=OsJ_17511 PE=3 SV=1	20	37460	1	1	1	1	3.4	349	9.72
Q0IPU6	Os12g0167900 protein OS=Oryza sativa subsp. japonica GN=RPL3A PE=2 SV=1	20	44835	1	1	1	1	2.1	389	10.1
A3A420	Putative uncharacterized protein OS=Oryza sativa subsp. japonica GN=OsJ_05717 PE=4 SV=1	20	23318	1	1	1	1	4.9	225	8.49
Q53RM0	Magnesium-chelatase subunit ChlI, chloroplastic OS=Oryza sativa subsp. japonica GN=CHLI PE=1 SV=1	20	45123	1	1	1	1	3.4	415	5.51
P92812	60S ribosomal protein L2, mitochondrial OS=Oryza sativa subsp. japonica GN=RPL2 PE=2 SV=2	20	55575	1	1	1	1	3.4	502	10.87
Q0JQP0	Os01g0149400 protein (Fragment) OS=Oryza sativa subsp. japonica GN=Os01g0149400 PE=4 SV=1	20	7192	1	1	1	1	16.2	68	10.08
Q6Z3V7	Putative Photosystem I reaction center subunit IV OS=Oryza sativa subsp. japonica GN=P0673E01.25 PE=4 SV=1	20	15537	1	1	1	1	20.1	149	9.64
Q0E446	Os02g0137200 protein (Fragment) OS=Oryza sativa subsp. japonica GN=Os02g0137200 PE=3 SV=1	20	29526	1	1	1	1	4.7	274	10.49
A3C1M2	Putative uncharacterized protein OS=Oryza sativa subsp. japonica GN=OsJ_30387 PE=4 SV=1	19	47977	1	1	1	1	3.4	447	5.53
Q7Y1C9	Putative uncharacterized protein OSJNBa0033P04.24 OS=Oryza sativa subsp. japonica GN=OSJNBa0033P04.24 PE=4 SV=1	19	141429	1	1	1	1	0.9	1269	6.85
Q9LGT2	Os01g0183100 protein OS=Oryza sativa subsp. japonica GN=P0489A01.9 PE=2 SV=1	19	60637	1	1	1	1	2.6	534	9.51
Q0JC94	Os04g0485000 protein OS=Oryza sativa subsp. japonica GN=Os04g0485000 PE=2 SV=1	19	44285	1	1	1	1	3.6	389	5.64
Q10QL6	GRIM-19 protein, expressed OS=Oryza sativa subsp. japonica GN=Os03g0192400 PE=2 SV=1	19	15948	1	1	1	1	9.9	142	9.6
Q7XKF3	Protochlorophyllide reductase A, chloroplastic OS=Oryza sativa subsp. japonica GN=PORA PE=2 SV=1	19	41386	1	1	1	1	4.7	387	9.62
Q2QUQ9	Os12g0256300 protein OS=Oryza sativa subsp. japonica GN=Os12g15420 PE=2 SV=1	19	90412	2	2	2	2	2.8	787	7.68
Q0DPA4	Os03g0704000 protein OS=Oryza sativa subsp. japonica GN=Os03g0704000 PE=4 SV=2	18	23648	1	1	1	1	5.4	203	7.56
P0C437	Photosystem II D2 protein OS=Oryza sativa subsp. japonica GN=psbD PE=3 SV=1	18	39776	1	1	1	1	3.7	353	5.34
Q9SNK3	Glyceraldehyde-3-phosphate dehydrogenase OS=Oryza sativa subsp. japonica GN=Os03g0129300 PE=3 SV=1	18	47537	3	3	3	3	9.5	444	6.22
Q7XQQ7	Elongation factor G, mitochondrial OS=Oryza sativa subsp. japonica GN=OSJNBa0091D06.15 PE=3 SV=2	18	82451	1	1	1	1	1.7	749	5.69
H2KWU8	5-methyltetrahydropteroyltriglutamate-homocysteine methyltransferase, putative, expressed OS=Oryza sativa subsp. japonica GN=LOC_Os12g42884 PE=3 SV=1	18	84925	1	1	1	1	1.3	766	5.93
Q0JJF0	Os01g0742500 protein OS=Oryza sativa subsp. japonica GN=Os01g0742500 PE=2 SV=1	18	55258	1	1	1	1	2.2	506	5.93
E0X6U7	82kDa heat shock protein OS=Oryza sativa subsp. japonica PE=2 SV=1	18	80429	1	1	1	1	1.3	699	5
Q0DIB5	Os05g0402700 protein OS=Oryza sativa subsp. japonica GN=Os05g0402700 PE=4 SV=1	18	36665	1	1	1	1	3.6	333	6.56
Q8H8H8	Putative plastid ribosomal protein L11 OS=Oryza sativa subsp. japonica GN=OJ1126B12.3 PE=3 SV=1	17	23339	1	1	1	1	6.3	221	9.71
Q6F366	~putative translation initiation factor IF-2, PF04760~ OS=Oryza sativa subsp. japonica GN=OJ1268_B08.15 PE=2 SV=1	17	59258	1	1	1	1	2.2	541	9.35
A3BCS7	Putative uncharacterized protein OS=Oryza sativa subsp. japonica GN=OsJ_21705 PE=3 SV=1	17	59781	1	1	1	1	1.9	535	5.71
Q0J9E0	Glutamine synthetase OS=Oryza sativa subsp. japonica GN=Os04g0659100 PE=3 SV=1	17	46956	1	1	1	1	3.3	428	5.96
Q6ATD9	Ribosomal protein L15 OS=Oryza sativa subsp. japonica GN=OSJNBa0018H09.6 PE=3 SV=1	17	22235	1	1	1	1	3.8	186	11.67
Q8H3W7	Os07g0107900 protein OS=Oryza sativa subsp. japonica GN=P0585H11.111 PE=4 SV=1	17	60008	1	1	1	1	3.3	551	10.41
Q0E4K1	Catalase isozyme A OS=Oryza sativa subsp. japonica GN=CATA PE=2 SV=1	17	57118	1	1	1	1	2.2	492	6.52
B9FK36	Acetyl-CoA carboxylase 2 OS=Oryza sativa subsp. japonica GN=ACC2 PE=3 SV=2	17	259207	1	1	1	1	0.4	2327	5.99
Q6ZDR7	Os08g0486200 protein OS=Oryza sativa subsp. japonica GN=P0481F05.17 PE=2 SV=1	17	33521	1	1	1	1	2.8	289	11.8
Q10PV6	50S ribosomal protein L15, chloroplast, putative, expressed OS=Oryza sativa subsp. japonica GN=Os03g0219900 PE=3 SV=1	16	28088	2	2	2	2	8	263	10.61
Q0ISV6	Serine hydroxymethyltransferase (Fragment) OS=Oryza sativa subsp. japonica GN=Os11g0455800 PE=3 SV=2	16	56129	1	1	1	1	3.2	497	11.11
B9F430	Putative uncharacterized protein OS=Oryza sativa subsp. japonica GN=OsJ_08758 PE=3 SV=1	16	43805	1	1	1	1	2.3	390	9.9
A3A0D4	Signal recognition particle subunit SRP72 OS=Oryza sativa subsp. japonica GN=OsJ_04352 PE=3 SV=1	16	73856	1	1	1	1	1.5	669	9.02
Q6L5I6	Os05g0535900 protein OS=Oryza sativa subsp. japonica GN=OJ1741_B01.8 PE=4 SV=1	16	63779	1	1	1	1	2.4	574	9.82
Q0D867	Pyruvate kinase (Fragment) OS=Oryza sativa subsp. japonica GN=Os07g0181000 PE=3 SV=1	16	62912	2	2	2	2	4.6	561	8.66
B7ERZ5	Pyruvate decarboxylase isozyme 2 OS=Oryza sativa subsp. japonica PE=2 SV=1	16	65761	1	1	1	1	3	605	5.53
Q0DJC3	Os05g0301700 protein OS=Oryza sativa subsp. japonica GN=Os05g0301700 PE=2 SV=1	16	33387	1	1	1	1	7.9	304	6.15
Q7G3Y4	ATP synthase gamma chain OS=Oryza sativa subsp. japonica GN=Os10g0320400 PE=2 SV=1	16	35409	1	1	1	1	4.6	324	9.11
Q5WMY3	60S ribosomal protein L18 OS=Oryza sativa subsp. japonica GN=P0431G05.5 PE=2 SV=1	16	21355	2	2	2	2	13.3	188	11.41
Q653V9	Os06g0683200 protein OS=Oryza sativa subsp. japonica GN=P0547F09.39 PE=2 SV=1	16	20897	1	1	1	1	5.8	190	9.8
Q9ASP4	Dihydrolipoyl dehydrogenase OS=Oryza sativa subsp. japonica GN=P0554D10.2 PE=3 SV=1	16	53009	1	1	1	1	2.4	503	7.21
A3BM51	Putative uncharacterized protein OS=Oryza sativa subsp. japonica GN=OsJ_25107 PE=3 SV=1	16	16006	1	1	1	1	6.8	146	11.03
B9FBM7	Putative uncharacterized protein OS=Oryza sativa subsp. japonica GN=OsJ_09630 PE=4 SV=1	16	47454	1	1	1	1	2.6	427	9.28
A3A997	Putative uncharacterized protein OS=Oryza sativa subsp. japonica GN=OsJ_07605 PE=3 SV=1	15	30317	1	1	1	1	5.4	280	9.03
Q0D3Q1	Os07g0673500 protein OS=Oryza sativa subsp. japonica GN=Os07g0673500 PE=4 SV=1	15	33179	1	1	1	1	4.1	296	10.64
Q8L5X0	60S ribosomal protein L36 OS=Oryza sativa subsp. japonica GN=P0408C03.28 PE=3 SV=1	15	12420	1	1	1	1	9.1	110	11.43
A3BUJ1	Putative uncharacterized protein OS=Oryza sativa subsp. japonica GN=OsJ_27830 PE=4 SV=1	15	61056	1	1	1	1	2.1	523	9.69
Q10LE2	Expressed protein OS=Oryza sativa subsp. japonica GN=Os03g0353500 PE=2 SV=1	15	25543	1	1	1	1	8.8	226	9.41
Q0J0Z5	Os09g0474300 protein OS=Oryza sativa subsp. japonica GN=Os09g0474300 PE=3 SV=1	15	75044	1	1	1	1	3.1	654	8.94
Q7XS61	OSJNBa0019G23.6 protein OS=Oryza sativa subsp. japonica GN=OSJNBa0019G23.6 PE=4 SV=2	15	31539	1	1	1	1	17.1	280	9.6
Q6H7U2	Zinc finger CCCH domain-containing protein 13 OS=Oryza sativa subsp. japonica GN=Os02g0161200 PE=2 SV=1	15	49276	1	1	1	1	2.1	426	9.18
Q0JAC6	Os04g0605900 protein OS=Oryza sativa subsp. japonica GN=Os04g0605900 PE=2 SV=1	15	28401	1	1	1	1	4.1	244	10.04
Q7XC31	60S ribosomal protein L27 OS=Oryza sativa subsp. japonica GN=Os10g0564300 PE=1 SV=1	15	15633	1	1	1	1	8.8	136	10.56
Q7X6J4	OSJNBb0038F03.1 protein OS=Oryza sativa subsp. japonica GN=OSJNBb0103I08.18 PE=2 SV=2	15	86767	1	1	1	1	1.4	774	5.64
P31924	Sucrose synthase 1 OS=Oryza sativa subsp. japonica GN=SUS1 PE=1 SV=1	15	93362	1	1	1	1	1.1	816	5.94
Q0D5P8	Oxygen-evolving enhancer protein 3, chloroplastic OS=Oryza sativa subsp. japonica GN=Os07g0544800 PE=2 SV=1	15	22967	1	1	1	1	6.9	217	9.8
Q6YZI7	Os08g0558700 protein OS=Oryza sativa subsp. japonica GN=P0562A06.9 PE=2 SV=1	15	27452	1	1	1	1	13.7	234	9.36
P0C370	Cytochrome b559 subunit alpha OS=Oryza sativa subsp. japonica GN=psbE PE=3 SV=1	14	9439	1	1	1	1	14.5	83	4.64
A2ZXC9	Uncharacterized protein OS=Oryza sativa subsp. japonica GN=OsJ_03294 PE=4 SV=1	14	36103	1	1	1	1	3.9	332	6.36
Q5QMD6	DNAJ heat shock N-terminal domain-containing protein-like OS=Oryza sativa subsp. japonica GN=P0516D04.8 PE=4 SV=1	14	67650	1	1	1	1	3.2	603	9.13
Q5VNN5	Peptide deformylase 1B, chloroplastic OS=Oryza sativa subsp. japonica GN=PDF1B PE=2 SV=1	14	29715	1	1	1	1	3.3	269	8.54
Q762A6	60S ribosomal protein L22-2, putative, expressed OS=Oryza sativa subsp. japonica GN=bip108 PE=2 SV=1	14	14520	1	1	1	1	9.2	131	9.57
Q0E1C9	Os02g0461600 protein OS=Oryza sativa subsp. japonica GN=Os02g0461600 PE=2 SV=1	14	23189	1	1	1	1	11.6	199	10.81
Q0J8G4	Fructokinase-2 OS=Oryza sativa subsp. japonica GN=FRK2 PE=1 SV=1	14	35893	1	1	1	1	2.7	336	5.02
C7JA68	Os12g0228500 protein OS=Oryza sativa subsp. japonica GN=Os12g0228500 PE=4 SV=1	14	21200	1	1	1	1	4.5	177	4.94
Q5VS16	Putative uncharacterized protein P0541H01.18-2 OS=Oryza sativa subsp. japonica GN=P0541H01.18-2 PE=4 SV=1	14	24575	1	1	1	1	4.8	230	9.61
Q0D9S5	Os06g0701400 protein OS=Oryza sativa subsp. japonica GN=Os06g0701400 PE=2 SV=1	14	11944	1	1	1	1	12.6	119	4.4
Q0D991	Os06g0732000 protein OS=Oryza sativa subsp. japonica GN=Os06g0732000 PE=4 SV=2	14	20766	1	1	1	1	5.5	183	9.4
P0C355	Photosystem I P700 chlorophyll a apoprotein A1 OS=Oryza sativa subsp. japonica GN=psaA PE=3 SV=1	14	83344	1	1	1	1	1.1	750	6.6
B1PYP0	Lipoxygenase OS=Oryza sativa subsp. japonica GN=LOX2 PE=2 SV=1	14	105335	1	1	1	1	1.2	922	5.87
A3ANK5	Putative uncharacterized protein OS=Oryza sativa subsp. japonica GN=OsJ_12934 PE=3 SV=1	14	19622	1	1	1	1	4.7	170	10.86
Q5QL84	Ribosomal protein OS=Oryza sativa subsp. japonica GN=P0562A06.10-2 PE=2 SV=1	14	15204	1	1	1	1	6	133	10.15
Q6YY64	60S ribosomal protein L6 OS=Oryza sativa subsp. japonica GN=OSJNBa0006O15.44 PE=2 SV=1	14	24243	1	1	1	1	4.6	219	10.11
Q6YUV4	Os02g0189000 protein OS=Oryza sativa subsp. japonica GN=OSJNBb0031B09.3 PE=2 SV=1	14	16725	1	1	1	1	12.3	146	10.39
Q6AVA8	Pyruvate, phosphate dikinase 1, chloroplastic OS=Oryza sativa subsp. japonica GN=PPDK1 PE=1 SV=1	14	103578	1	1	1	1	1.6	947	5.98
Q0DRI8	Os03g0379500 protein (Fragment) OS=Oryza sativa subsp. japonica GN=Os03g0379500 PE=4 SV=1	13	12153	1	1	1	1	8.7	104	9.99
P0C497	50S ribosomal protein L2, chloroplastic OS=Oryza sativa subsp. japonica GN=rpl2-A PE=3 SV=1	13	30151	1	1	1	1	2.9	273	11.31
U5LVE4	Geranylgeranyl reductase OS=Oryza sativa subsp. japonica GN=lyl1 PE=2 SV=1	13	50982	1	1	1	1	2.2	463	9.2
Q6ZH98	Peptidyl-prolyl cis-trans isomerase OS=Oryza sativa subsp. japonica GN=OJ1020_C02.14 PE=2 SV=1	13	18634	1	1	1	1	5.2	172	8.61
Q75M19	Eukaryotic translation initiation factor 3 subunit F OS=Oryza sativa subsp. japonica GN=P0668H12.17 PE=2 SV=1	13	31276	1	1	1	1	4.9	284	5.25
