# Supplementary material for: Screening of Proximal and Interacting Proteins in Rice Protoplasts by Proximity-Dependent Biotinylation
Source: Front Plant Sci. 2017 May 12;8:749. doi: 10.3389/fpls.2017.00749 (PMC5427108; doi:10.3389/fpls.2017.00749)
Supplement: Supplementary file 3 [file Table_3.XLSX]

## Sheet: Sheet1
Suppl. Table S3. List of proteins identified by pUbi-BirAG-OsFD1
prot_acc	prot_desc	prot_score	prot_mass	prot_matches	prot_matches_sig	prot_sequences	prot_sequences_sig	prot_cover	prot_len	prot_pi
Q0D868	Os07g0180900 protein (Fragment) OS=Oryza sativa subsp. japonica GN=Os07g0180900 PE=4 SV=1	491	46779	23	23	12	12	31.5	425	10.65
B9FK36	Acetyl-CoA carboxylase 2 OS=Oryza sativa subsp. japonica GN=ACC2 PE=3 SV=2	458	259207	30	30	21	21	10.3	2327	5.99
Q10LH4	Nucleolar protein NOP5, putative, expressed OS=Oryza sativa subsp. japonica GN=Os03g0350300 PE=2 SV=1	335	62764	12	12	8	8	19.5	568	8.91
Q0JDZ7	40S ribosomal protein S8 OS=Oryza sativa subsp. japonica GN=OSJNBa0038P21.4 PE=2 SV=1	317	25027	10	10	7	7	29.9	221	10.41
Q0DRW2	Os03g0350100 protein (Fragment) OS=Oryza sativa subsp. japonica GN=Os03g0350100 PE=4 SV=1	282	61141	11	11	7	7	16.4	556	8.87
Q2QZ41	Heat shock cognate 70 kDa protein, putative, expressed OS=Oryza sativa subsp. japonica GN=LOC_Os11g47760 PE=3 SV=2	255	67677	10	10	7	7	14.3	615	4.97
Q84TA1	Heat shock cognate 70 kDa protein 2, putative, expressed OS=Oryza sativa subsp. japonica GN=OJ1754_E06.25 PE=2 SV=1	222	71666	9	9	6	6	11.4	649	5.1
C6F1K2	Heat shock protein 70 OS=Oryza sativa subsp. japonica PE=2 SV=1	212	71946	8	8	5	5	10.1	653	5.3
Q6ZI53	Elongation factor Tu OS=Oryza sativa subsp. japonica GN=OJ1126_D09.31-1 PE=2 SV=1	207	50610	7	7	4	4	12	467	6.19
Q6L509	Os05g0460000 protein OS=Oryza sativa subsp. japonica GN=OJ1281_H05.5 PE=2 SV=1	198	71190	8	8	5	5	9.4	646	5.1
Q943K7	70 kDa heat shock protein OS=Oryza sativa subsp. japonica GN=P0031D11.41 PE=2 SV=1	195	71306	9	9	6	6	11.7	648	5.1
Q8LH97	40S ribosomal protein S6 OS=Oryza sativa subsp. japonica GN=P0594D10.135 PE=2 SV=1	186	28683	9	9	4	4	16	250	10.66
Q0E158	40S ribosomal protein S8 OS=Oryza sativa subsp. japonica GN=Os02g0489400 PE=1 SV=1	186	24928	6	6	5	5	22.7	220	10.41
P0C512	Ribulose bisphosphate carboxylase large chain OS=Oryza sativa subsp. japonica GN=rbcL PE=1 SV=1	170	53418	15	15	7	7	16.4	477	6.22
A3A997	Putative uncharacterized protein OS=Oryza sativa subsp. japonica GN=OsJ_07605 PE=3 SV=1	170	30317	5	5	3	3	16.8	280	9.03
H2KWD9	Transposon protein, putative, CACTA, En/Spm sub-class, expressed OS=Oryza sativa subsp. japonica GN=LOC_Os11g45590 PE=4 SV=1	168	39577	7	7	3	3	10.7	366	5.2
Q7XUC9	Histone H4 OS=Oryza sativa subsp. japonica GN=OSJNBa0088A01.17 PE=2 SV=2	167	11402	9	9	3	3	33	103	11.48
Q75LR5	40S ribosomal protein S6 OS=Oryza sativa subsp. japonica GN=OSJNBa0017N12.10 PE=2 SV=1	162	28269	9	9	4	4	16.3	245	10.65
Q8H5T5	Os07g0636000 protein OS=Oryza sativa subsp. japonica GN=OJ1136_D11.103 PE=2 SV=1	148	66168	8	8	5	5	11.7	600	9.16
Q2QMG2	Methylcrotonoyl-CoA carboxylase subunit alpha, mitochondrial OS=Oryza sativa subsp. japonica GN=MCCA PE=2 SV=2	146	80690	5	5	4	4	8.5	737	6.32
Q7X8A1	Glyceraldehyde-3-phosphate dehydrogenase OS=Oryza sativa subsp. japonica GN=OSJNBa0036B21.24 PE=2 SV=1	141	43031	5	5	4	4	15.4	402	7.62
Q5VMT5	Os06g0286351 protein OS=Oryza sativa subsp. japonica GN=P0502B12.54 PE=2 SV=1	140	176483	7	7	7	7	6.5	1561	6.19
Q7XPE2	OSJNBa0060N03.19 protein OS=Oryza sativa subsp. japonica GN=OSJNBa0060N03.19 PE=4 SV=2	138	74606	5	5	4	4	8.8	650	8.53
A3C4P3	Putative uncharacterized protein OS=Oryza sativa subsp. japonica GN=OsJ_31497 PE=3 SV=1	138	14908	7	7	6	6	38.3	128	9.93
B9FVT7	Putative uncharacterized protein OS=Oryza sativa subsp. japonica GN=OsJ_23316 PE=4 SV=1	136	70120	5	5	4	4	10.6	632	10.55
P0C540	Actin-7 OS=Oryza sativa subsp. japonica GN=ACT7 PE=3 SV=1	136	41873	4	4	2	2	6.9	376	5.23
P0C437	Photosystem II D2 protein OS=Oryza sativa subsp. japonica GN=psbD PE=3 SV=1	135	39776	7	7	4	4	13	353	5.34
Q9SNK3	Glyceraldehyde-3-phosphate dehydrogenase OS=Oryza sativa subsp. japonica GN=Os03g0129300 PE=3 SV=1	131	47537	5	5	5	5	13.5	444	6.22
Q84PB4	Chloroplast photosystem I reaction center subunit II-like protein OS=Oryza sativa subsp. japonica GN=P0604E01.24 PE=2 SV=1	129	22134	4	4	3	3	18.2	203	9.72
A3BRT1	Eukaryotic translation initiation factor 3 subunit I OS=Oryza sativa subsp. japonica GN=OsJ_26838 PE=3 SV=1	129	42427	4	4	3	3	11.6	380	6.01
B9FZ68	Putative uncharacterized protein OS=Oryza sativa subsp. japonica GN=OsJ_26125 PE=3 SV=1	128	118115	5	5	4	4	4.5	1049	5.74
Q2RA00	Fructose-bisphosphate aldolase, chloroplast, putative, expressed OS=Oryza sativa subsp. japonica GN=LOC_Os11g07020 PE=4 SV=1	128	41808	7	7	6	6	17.7	384	6.07
A3AID2	Putative uncharacterized protein OS=Oryza sativa subsp. japonica GN=OsJ_11000 PE=4 SV=1	125	64916	5	5	4	4	5.9	593	9.51
U5LVE4	Geranylgeranyl reductase OS=Oryza sativa subsp. japonica GN=lyl1 PE=2 SV=1	125	50982	4	4	3	3	9.7	463	9.2
Q10N90	RNA and export factor-binding protein, putative, expressed OS=Oryza sativa subsp. japonica GN=LOC_Os03g17010 PE=2 SV=1	124	27685	1	1	1	1	9.5	273	10.05
Q10QD8	40S ribosomal protein S3a OS=Oryza sativa subsp. japonica GN=Os03g0200500 PE=1 SV=1	123	29880	5	5	3	3	17.2	262	9.81
Q5WMY3	60S ribosomal protein L18 OS=Oryza sativa subsp. japonica GN=P0431G05.5 PE=2 SV=1	119	21355	10	10	4	4	17.6	188	11.41
H2KVX3	Ribulose bisphosphate carboxylase/oxygenase activase, chloroplast, putative, expressed OS=Oryza sativa subsp. japonica GN=LOC_Os11g47970 PE=4 SV=1	118	39858	6	6	2	2	9.8	357	6.66
Q8H4Z0	Os07g0184800 protein OS=Oryza sativa subsp. japonica GN=OJ1046_F10.127 PE=2 SV=1	117	28513	3	3	1	1	11.5	278	10.51
Q0J5J5	G-box binding factor OS=Oryza sativa subsp. japonica GN=Os08g0430500 PE=2 SV=1	115	28979	7	7	6	6	27.3	256	4.78
B9FBD9	Putative uncharacterized protein OS=Oryza sativa subsp. japonica GN=OsJ_09449 PE=4 SV=1	115	63635	2	2	1	1	2.8	565	6.2
Q6Z7B0	Dnak-type molecular chaperone Bip OS=Oryza sativa subsp. japonica GN=P0036E06.29 PE=2 SV=1	113	73573	3	3	3	3	5.9	665	5.09
B9EXB9	Uncharacterized protein OS=Oryza sativa subsp. japonica GN=OsJ_02081 PE=4 SV=1	112	114589	11	11	7	7	7.9	1002	6.14
Q0J464	Os08g0532200 protein OS=Oryza sativa subsp. japonica GN=Os08g0532200 PE=2 SV=1	108	50434	5	5	5	5	14.9	478	6.48
A3ATE4	Putative uncharacterized protein OS=Oryza sativa subsp. japonica GN=OsJ_14634 PE=3 SV=1	107	113675	5	5	5	5	5.5	1033	6.65
Q7XQQ7	Elongation factor G, mitochondrial OS=Oryza sativa subsp. japonica GN=OSJNBa0091D06.15 PE=3 SV=2	107	82451	3	3	3	3	5.3	749	5.69
Q0JBZ3	OSJNBa0029H02.25 protein OS=Oryza sativa subsp. japonica GN=OSJNBa0029H02.25 PE=2 SV=1	107	92850	7	7	7	7	9.1	846	6.03
Q0J0I3	Os08g0326400 protein OS=Oryza sativa subsp. japonica GN=Os09g0507800 PE=2 SV=1	104	29457	7	7	3	3	11.6	258	10.35
Q6ZBF6	BRI1-KD interacting protein 131 OS=Oryza sativa subsp. japonica GN=P0671F11.9 PE=2 SV=1	104	69555	4	4	3	3	9.8	621	8.81
B7EQ85	Coatomer subunit alpha OS=Oryza sativa subsp. japonica PE=2 SV=1	101	137435	6	6	6	6	6.5	1218	6.44
Q5QMD6	DNAJ heat shock N-terminal domain-containing protein-like OS=Oryza sativa subsp. japonica GN=P0516D04.8 PE=4 SV=1	101	67650	5	5	4	4	12.6	603	9.13
Q2QUQ9	Os12g0256300 protein OS=Oryza sativa subsp. japonica GN=Os12g15420 PE=2 SV=1	100	90412	5	5	5	5	10	787	7.68
Q9LWT6	Os06g0114000 protein OS=Oryza sativa subsp. japonica GN=P0541H01.20 PE=2 SV=1	98	64331	3	3	3	3	7.2	601	5.6
Q7XUX5	Peptidyl-prolyl cis-trans isomerase OS=Oryza sativa subsp. japonica GN=OSJNBa0027P08.21 PE=2 SV=2	97	57315	4	4	3	3	8.4	525	5.77
A3A7A3	Putative uncharacterized protein OS=Oryza sativa subsp. japonica GN=OsJ_06877 PE=4 SV=1	97	90959	4	4	2	2	6	804	5.54
B9FU33	Putative uncharacterized protein OS=Oryza sativa subsp. japonica GN=OsJ_21934 PE=4 SV=1	95	59629	4	4	4	4	8.8	559	7.49
A3AGM4	Histone H2B.1 OS=Oryza sativa subsp. japonica GN=H2B1 PE=1 SV=1	95	16497	6	6	3	3	23	152	10.11
I6QM82	Aquaporin OS=Oryza sativa subsp. japonica GN=PIP1.1 PE=2 SV=1	94	30995	4	4	2	2	10.7	289	8.99
B7SDE4	60S ribosomal protein L5 OS=Oryza sativa subsp. japonica GN=OsJ_04400 PE=2 SV=1	94	34773	4	4	2	2	12.2	304	9.11
Q0DPC9	Lipoxygenase OS=Oryza sativa subsp. japonica GN=Os03g0700700 PE=3 SV=2	93	88972	4	4	3	3	5.2	787	6.34
Q9AQZ5	70 kDa heat shock protein OS=Oryza sativa subsp. japonica GN=OJ1174_D05.17 PE=2 SV=1	89	93904	2	2	2	2	3.3	845	5.17
Q7Y1I5	Os03g0796501 protein OS=Oryza sativa subsp. japonica GN=OSJNBa0094F01.24 PE=4 SV=1	89	44632	7	7	6	6	13.9	404	10.55
Q10PV6	50S ribosomal protein L15, chloroplast, putative, expressed OS=Oryza sativa subsp. japonica GN=Os03g0219900 PE=3 SV=1	89	28088	5	5	4	4	15.2	263	10.61
Q8RUI4	NAC transcription factor OS=Oryza sativa subsp. japonica GN=P0504E02.33 PE=2 SV=1	88	22079	2	2	2	2	17.3	202	4.39
Q10HD0	Chlorophyll a-b binding protein, chloroplastic OS=Oryza sativa subsp. japonica GN=RCABP89 PE=2 SV=1	88	28534	5	5	3	3	11.4	263	5.62
Q5U1N4	Class III peroxidase 59 OS=Oryza sativa subsp. japonica GN=prx59 PE=3 SV=1	88	37480	2	2	2	2	9	346	5.58
Q10LF8	Nucleolar protein Nop56, putative, expressed OS=Oryza sativa subsp. japonica GN=Os03g0352300 PE=4 SV=1	87	61579	5	5	4	4	12.3	552	8.64
Q0DJC3	Os05g0301700 protein OS=Oryza sativa subsp. japonica GN=Os05g0301700 PE=2 SV=1	86	33387	2	2	2	2	15.1	304	6.15
B9EW46	Uncharacterized protein OS=Oryza sativa subsp. japonica GN=OsJ_01540 PE=3 SV=1	86	38845	1	1	1	1	4.2	353	5.68
Q6K8D9	Os02g0759800 protein OS=Oryza sativa subsp. japonica GN=OJ1175_B01.11 PE=4 SV=1	85	67495	2	2	1	1	2.8	607	9.18
Q69K05	CAX-interacting protein 4 (CAXIP4)-like OS=Oryza sativa subsp. japonica GN=P0414D03.38 PE=2 SV=1	85	42237	2	2	1	1	3.7	377	9.4
Q0DM51	DEAD-box ATP-dependent RNA helicase 3, chloroplastic OS=Oryza sativa subsp. japonica GN=Os03g0827700 PE=2 SV=2	85	81908	5	5	4	4	6.6	758	6.11
B7E360	cDNA clone:001-003-G11, full insert sequence OS=Oryza sativa subsp. japonica GN=OsJ_25831 PE=2 SV=1	85	17135	4	4	2	2	14.6	151	10.53
Q2QSR7	Os12g0420200 protein OS=Oryza sativa subsp. japonica GN=LOC_Os12g23180 PE=4 SV=2	84	41621	4	4	3	3	9	376	8.59
Q0IWS0	Os10g0492300 protein OS=Oryza sativa subsp. japonica GN=Os10g0492300 PE=4 SV=1	84	46139	2	2	2	2	6.6	427	5.68
Q0E3B7	Os02g0184200 protein (Fragment) OS=Oryza sativa subsp. japonica GN=Os02g0184200 PE=4 SV=2	84	37219	2	2	2	2	6.9	360	6.12
Q0IPU6	Os12g0167900 protein OS=Oryza sativa subsp. japonica GN=RPL3A PE=2 SV=1	84	44835	6	6	5	5	13.1	389	10.1
Q651T8	Os06g0662000 protein OS=Oryza sativa subsp. japonica GN=OSJNBa0051O02.43 PE=3 SV=1	83	68711	4	4	3	3	6.3	620	5.2
Q10T66	Expressed protein OS=Oryza sativa subsp. japonica GN=Os03g0100200 PE=2 SV=1	83	22191	3	3	2	2	14.8	203	7.74
Q5JKH1	Os01g0924900 protein OS=Oryza sativa subsp. japonica GN=B1033B05.16 PE=2 SV=1	82	56347	2	2	1	1	4.3	509	6.14
Q8H7V0	40S ribosomal protein S17, putative, expressed OS=Oryza sativa subsp. japonica GN=OSJNBb0043C10.11 PE=3 SV=1	82	16605	2	2	2	2	13.9	144	10.34
Q93X08	Os09g0553200 protein OS=Oryza sativa subsp. japonica GN=UGP PE=2 SV=1	82	51821	4	4	4	4	10	469	5.43
Q6ZD10	Putative aspartate kinase, homoserine dehydrogenase OS=Oryza sativa subsp. japonica GN=OJ1790_D02.29-1 PE=4 SV=1	81	100595	2	2	2	2	2.5	921	6.38
Q0E3C8	Chaperone protein ClpB3, mitochondrial OS=Oryza sativa subsp. japonica GN=CLPB3 PE=2 SV=3	81	109465	3	3	2	2	2.3	983	6.8
Q851P9	Histone-like protein OS=Oryza sativa subsp. japonica GN=OSJNBa0052F07.24 PE=2 SV=1	81	29612	2	2	2	2	15	293	10.76
Q6K8B8	40S ribosomal protein S3a OS=Oryza sativa subsp. japonica GN=OJ1756_H07.11 PE=3 SV=1	80	29912	4	4	3	3	17.2	261	9.85
Q2R2W2	14-3-3-like protein GF14-D OS=Oryza sativa subsp. japonica GN=GF14D PE=1 SV=1	79	29358	2	2	2	2	9.8	265	4.83
Q0DSD6	Os03g0315800 protein (Fragment) OS=Oryza sativa subsp. japonica GN=Os03g0315800 PE=4 SV=1	79	42184	4	4	4	4	12.3	390	4.57
Q0DEU8	Os06g0133800 protein (Fragment) OS=Oryza sativa subsp. japonica GN=Os06g0133800 PE=1 SV=1	79	73973	4	4	3	3	5.2	678	5.44
Q0J1E1	Os09g0446800 protein OS=Oryza sativa subsp. japonica GN=Os09g0446800 PE=3 SV=1	79	76155	2	2	2	2	3.4	707	8.31
A3A7H2	Putative uncharacterized protein OS=Oryza sativa subsp. japonica GN=OsJ_06956 PE=4 SV=1	79	108502	5	5	5	5	6	986	6.35
Q6K4K9	Os09g0249700 protein OS=Oryza sativa subsp. japonica GN=OJ1116_H10.3 PE=2 SV=1	78	66456	3	3	2	2	5.5	587	4.92
Q6H746	Chlorophyll a/b-binding protein type III-like protein OS=Oryza sativa subsp. japonica GN=P0026H03.3-2 PE=4 SV=1	78	17951	2	2	1	1	9.9	171	11.68
Q2QW50	ATP synthase subunit beta OS=Oryza sativa subsp. japonica GN=LOC_Os12g10570 PE=3 SV=1	78	44140	8	8	5	5	15.9	410	5.56
Q6YY64	60S ribosomal protein L6 OS=Oryza sativa subsp. japonica GN=OSJNBa0006O15.44 PE=2 SV=1	78	24243	6	6	5	5	16.9	219	10.11
A3APU0	Putative uncharacterized protein OS=Oryza sativa subsp. japonica GN=OsJ_13395 PE=4 SV=1	77	37866	1	1	1	1	4.5	352	4.99
Q6F366	~putative translation initiation factor IF-2, PF04760~ OS=Oryza sativa subsp. japonica GN=OJ1268_B08.15 PE=2 SV=1	76	59258	2	2	2	2	4.6	541	9.35
Q7XR19	60S ribosomal protein L6 OS=Oryza sativa subsp. japonica GN=OSJNBb0022F23.11 PE=2 SV=2	76	24613	5	5	4	4	14	222	10.09
Q0JKK9	60S ribosomal protein L18a OS=Oryza sativa subsp. japonica GN=Os01g0666900 PE=3 SV=1	76	21486	4	4	3	3	24.2	178	10.55
Q0DF89	Os06g0107700 protein OS=Oryza sativa subsp. japonica GN=Os06g0107700 PE=2 SV=1	76	40381	2	2	2	2	7.2	362	8.72
C7J0T3	Os04g0559700 protein OS=Oryza sativa subsp. japonica GN=Os04g0559700 PE=4 SV=1	75	30695	2	2	2	2	11.8	255	11.89
Q0J0U8	Heat shock protein OS=Oryza sativa subsp. japonica GN=Os09g0482400 PE=2 SV=1	75	80419	6	6	6	6	8.2	699	4.98
Q7F2F5	P0402A09.11 protein OS=Oryza sativa subsp. japonica GN=P0402A09.11 PE=4 SV=1	75	108007	3	3	3	3	4.3	990	9.57
Q0J8W7	Os04g0683900 protein OS=Oryza sativa subsp. japonica GN=Os04g0683900 PE=2 SV=1	72	42984	1	1	1	1	5.3	419	9.8
Q0JKB4	ATP synthase subunit beta OS=Oryza sativa subsp. japonica GN=Os01g0685800 PE=3 SV=1	71	59597	5	5	4	4	10.2	557	6.1
Q5N725	Fructose-bisphosphate aldolase OS=Oryza sativa subsp. japonica GN=B1417F08.1-1 PE=2 SV=1	70	39141	6	6	5	5	15.4	358	8.35
Q6H4L2	Elongation factor 2 OS=Oryza sativa subsp. japonica GN=P0461D06.32 PE=2 SV=1	70	94987	6	6	5	5	8.2	843	5.85
Q6Z4K6	DEAD-box ATP-dependent RNA helicase 52B OS=Oryza sativa subsp. japonica GN=PL10B PE=2 SV=1	69	67302	3	3	3	3	4.9	638	8.29
B7EKW3	cDNA clone:001-016-B05, full insert sequence OS=Oryza sativa subsp. japonica PE=2 SV=1	69	30494	3	3	1	1	6.2	290	8.63
Q8S2F4	Os01g0802850 protein OS=Oryza sativa subsp. japonica GN=P0003D09.42 PE=4 SV=1	69	39584	1	1	1	1	5	361	9.11
P0C440	50S ribosomal protein L14, chloroplastic OS=Oryza sativa subsp. japonica GN=rpl14 PE=3 SV=1	68	13727	2	2	2	2	17.9	123	8.52
Q6ZDR7	Os08g0486200 protein OS=Oryza sativa subsp. japonica GN=P0481F05.17 PE=2 SV=1	68	33521	2	2	1	1	4.2	289	11.8
Q0DJF9	Os05g0291700 protein OS=Oryza sativa subsp. japonica GN=Os05g0291700 PE=4 SV=1	68	51247	1	1	1	1	2.9	484	5.71
B9FUN5	Putative uncharacterized protein OS=Oryza sativa subsp. japonica GN=OsJ_25434 PE=4 SV=1	68	178635	2	2	2	2	1.5	1631	6.48
C7J717	Os09g0540800 protein OS=Oryza sativa subsp. japonica GN=Os09g0540800 PE=4 SV=1	67	30255	5	5	2	2	7.7	272	10.05
A3BUJ1	Putative uncharacterized protein OS=Oryza sativa subsp. japonica GN=OsJ_27830 PE=4 SV=1	67	61056	1	1	1	1	2.5	523	9.69
Q0ISV7	Adenosylhomocysteinase (Fragment) OS=Oryza sativa subsp. japonica GN=Os11g0455500 PE=3 SV=2	67	57302	4	4	4	4	8.7	515	6.62
P0C522	ATP synthase subunit alpha, mitochondrial OS=Oryza sativa subsp. japonica GN=ATPA PE=1 SV=1	67	55624	6	6	6	6	13	509	5.85
Q0DZE5	Os02g0625500 protein (Fragment) OS=Oryza sativa subsp. japonica GN=Os02g0625500 PE=4 SV=1	67	41220	2	2	2	2	8.8	376	5.57
P0C443	50S ribosomal protein L16, chloroplastic OS=Oryza sativa subsp. japonica GN=rpl16 PE=3 SV=1	66	15633	2	2	2	2	16.9	136	11.46
Q6H7T1	Os02g0162500 protein OS=Oryza sativa subsp. japonica GN=OJ9003_G05.34 PE=2 SV=1	66	16410	3	3	3	3	23.3	150	10.45
Q7Y199	40S ribosomal protein S21 OS=Oryza sativa subsp. japonica GN=OSJNBa0039O18.25 PE=3 SV=1	66	9335	2	2	1	1	13.4	82	6.71
H2KWU8	5-methyltetrahydropteroyltriglutamate-homocysteine methyltransferase, putative, expressed OS=Oryza sativa subsp. japonica GN=LOC_Os12g42884 PE=3 SV=1	65	84925	4	4	3	3	5.5	766	5.93
Q6UUH5	Os08g0310100 protein OS=Oryza sativa subsp. japonica GN=B1100F03.118 PE=2 SV=1	65	31807	3	3	2	2	7.1	295	11.67
Q653V9	Os06g0683200 protein OS=Oryza sativa subsp. japonica GN=P0547F09.39 PE=2 SV=1	65	20897	3	3	2	2	12.6	190	9.8
Q6Z1V4	Photosystem II reaction center protein L OS=Oryza sativa subsp. japonica GN=OSJNBa0022A24.44 PE=3 SV=1	65	4494	1	1	1	1	36.8	38	4.53
Q0D9G9	Os06g0716700 protein OS=Oryza sativa subsp. japonica GN=Os06g0716700 PE=3 SV=1	64	92818	6	6	4	4	6.9	810	4.89
Q6YTY2	Os07g0608500 protein OS=Oryza sativa subsp. japonica GN=OSJNBb0018L13.2 PE=2 SV=1	64	26154	2	2	2	2	11.6	233	9.63
P31924	Sucrose synthase 1 OS=Oryza sativa subsp. japonica GN=SUS1 PE=1 SV=1	64	93362	7	7	7	7	8.1	816	5.94
P0C434	Photosystem Q(B) protein OS=Oryza sativa subsp. japonica GN=psbA PE=3 SV=1	64	39052	3	3	3	3	9.9	353	5.21
Q6H660	Os02g0644100 protein OS=Oryza sativa subsp. japonica GN=OJ1282_H11.17 PE=4 SV=1	63	65159	1	1	1	1	2.6	578	6.03
Q9FRX7	Aldehyde dehydrogenase ALDH2b OS=Oryza sativa subsp. japonica GN=Aldh2b PE=2 SV=1	62	59612	1	1	1	1	2.7	549	6.33
Q5W796	Os05g0357600 protein OS=Oryza sativa subsp. japonica GN=OJ1045_C06.7 PE=2 SV=1	62	45019	2	2	1	1	4	399	8.94
Q0D3Q1	Os07g0673500 protein OS=Oryza sativa subsp. japonica GN=Os07g0673500 PE=4 SV=1	62	33179	5	5	5	5	22.3	296	10.64
B7EYA8	cDNA clone:001-202-E07, full insert sequence OS=Oryza sativa subsp. japonica GN=OsJ_09299 PE=2 SV=1	61	60056	1	1	1	1	2.5	552	8.98
Q0JJA0	60S ribosomal protein L18a OS=Oryza sativa subsp. japonica GN=Os01g0752300 PE=1 SV=1	61	21500	3	3	2	2	18	178	10.45
A3BFV7	Putative uncharacterized protein OS=Oryza sativa subsp. japonica GN=OsJ_22825 PE=3 SV=1	61	23901	2	2	2	2	6.3	206	10.47
H2KWV0	5-methyltetrahydropteroyltriglutamate-homocysteine methyltransferase, putative, expressed OS=Oryza sativa subsp. japonica GN=LOC_Os12g42884 PE=4 SV=1	60	79272	4	4	3	3	5.9	716	7.19
Q8W317	NADH-ubiquinone oxidoreductase 75 kDa subunit, mitochondrial, putative, expressed OS=Oryza sativa subsp. japonica GN=OSJNBa0014G15.3 PE=2 SV=1	59	82148	1	1	1	1	2.1	747	5.86
Q6ZFJ3	Putative ferredoxin-NADP(H) oxidoreductase OS=Oryza sativa subsp. japonica GN=OJ1435_F07.32-2 PE=2 SV=1	58	41095	3	3	3	3	9.6	366	7.98
Q7XC31	60S ribosomal protein L27 OS=Oryza sativa subsp. japonica GN=Os10g0564300 PE=1 SV=1	57	15633	5	5	3	3	20.6	136	10.56
B7E588	Serine hydroxymethyltransferase OS=Oryza sativa subsp. japonica PE=2 SV=1	57	46881	3	3	3	3	8	427	8.76
Q10E23	14-3-3 protein OS=Oryza sativa subsp. japonica GN=Os03g0710800 PE=2 SV=1	57	29274	4	4	4	4	18.8	260	4.81
P0C358	Photosystem I P700 chlorophyll a apoprotein A2 OS=Oryza sativa subsp. japonica GN=psaB PE=3 SV=1	57	82622	2	2	2	2	3.5	734	6.63
Q0DH67	Os05g0489600 protein OS=Oryza sativa subsp. japonica GN=Os05g0489600 PE=2 SV=1	57	20752	2	2	2	2	16	181	6.43
P0C2Z6	ATP synthase subunit alpha, chloroplastic OS=Oryza sativa subsp. japonica GN=atpA PE=3 SV=1	57	55687	6	6	5	5	11.8	507	5.95
Q7XKB5	Pyruvate kinase OS=Oryza sativa subsp. japonica GN=OSJNBa0064G10.16 PE=2 SV=2	56	55875	3	3	3	3	8.2	511	8.15
B0FFP0	Chloroplast 23 kDa polypeptide of photosystem II (Fragment) OS=Oryza sativa subsp. japonica PE=2 SV=1	56	20074	2	2	2	2	22.7	185	5.56
Q0DBK8	40S ribosomal protein S24 (Fragment) OS=Oryza sativa subsp. japonica GN=Os06g0555400 PE=3 SV=1	56	13179	2	2	1	1	13	115	10.39
Q7XCM9	Hexose transporter, putative, expressed OS=Oryza sativa subsp. japonica GN=LOC_Os10g39440 PE=4 SV=2	56	47567	1	1	1	1	5.2	445	4.71
Q0E040	Os02g0580300 protein OS=Oryza sativa subsp. japonica GN=Os02g0580300 PE=2 SV=1	55	29845	3	3	3	3	11.5	262	4.71
Q6ZJI3	Os08g0550100 protein OS=Oryza sativa subsp. japonica GN=OJ1479_B11.20 PE=4 SV=1	55	55448	1	1	1	1	3.3	486	8.6
Q0E4Q0	40S ribosomal protein S4 OS=Oryza sativa subsp. japonica GN=Os02g0105900 PE=1 SV=1	55	29960	2	2	2	2	6.4	265	10.13
Q0IXR7	Os03g0167100 protein OS=Oryza sativa subsp. japonica GN=Os10g0411700 PE=3 SV=1	55	7459	1	1	1	1	18.5	65	11.16
Q84RU7	Os07g0475800 protein OS=Oryza sativa subsp. japonica GN=P0571D04.124 PE=2 SV=1	54	33417	1	1	1	1	5.8	291	8.83
Q9LWS2	60S ribosomal protein L13 OS=Oryza sativa subsp. japonica GN=P0541H01.38 PE=2 SV=1	54	24096	1	1	1	1	11.5	208	10.99
Q6ZG77	Probable diaminopimelate decarboxylase, chloroplastic OS=Oryza sativa subsp. japonica GN=LYSA PE=2 SV=1	53	53751	1	1	1	1	2.9	490	6.39
Q5Z5A8	Photosystem II stability/assembly factor HCF136, chloroplastic OS=Oryza sativa subsp. japonica GN=HCF136 PE=3 SV=1	53	45498	2	2	2	2	5.5	416	9.02
Q5VS79	Calmodulin-binding protein-like OS=Oryza sativa subsp. japonica GN=P0644B06.3-1 PE=4 SV=1	53	48186	3	3	3	3	6.9	422	8.9
B7E653	cDNA clone:006-302-B10, full insert sequence OS=Oryza sativa subsp. japonica PE=2 SV=1	53	30115	2	2	1	1	6	282	9.08
Q6K624	BRI1-KD interacting protein 135 OS=Oryza sativa subsp. japonica GN=OJ1004_A05.34 PE=4 SV=1	53	81708	1	1	1	1	1.9	755	5.91
Q0DNQ5	Os03g0740700 protein OS=Oryza sativa subsp. japonica GN=Os03g0740700 PE=4 SV=1	53	86310	2	2	2	2	5.4	759	6.74
B9FY88	Putative uncharacterized protein OS=Oryza sativa subsp. japonica GN=OsJ_24987 PE=4 SV=1	53	19164	1	1	1	1	6.9	173	5.79
Q6H6C7	Phosphoglycerate kinase OS=Oryza sativa subsp. japonica GN=P0669G09.19 PE=2 SV=1	52	42196	2	2	2	2	7	402	5.64
Q6Z2Z4	Eukaryotic initiation factor 4A-3 OS=Oryza sativa subsp. japonica GN=Os02g0146600 PE=2 SV=1	52	47393	5	5	2	2	5.3	414	5.43
Q5N7A1	Os01g0851000 protein OS=Oryza sativa subsp. japonica GN=P0529H11.26 PE=2 SV=1	52	60084	1	1	1	1	2.8	531	5.99
Q0JBZ7	Os04g0501000 protein OS=Oryza sativa subsp. japonica GN=Os04g0501000 PE=3 SV=2	52	16900	3	3	2	2	15.1	152	10.25
Q2QYW2	Clathrin heavy chain 2 OS=Oryza sativa subsp. japonica GN=Os12g0104800 PE=3 SV=1	51	194536	2	2	2	2	1.4	1708	5.25
Q7XKF3	Protochlorophyllide reductase A, chloroplastic OS=Oryza sativa subsp. japonica GN=PORA PE=2 SV=1	51	41386	3	3	3	3	10.3	387	9.62
A2ZPA4	Uncharacterized protein OS=Oryza sativa subsp. japonica GN=OsJ_00385 PE=4 SV=1	51	29375	2	2	2	2	7.8	258	9.85
Q0JJF0	Os01g0742500 protein OS=Oryza sativa subsp. japonica GN=Os01g0742500 PE=2 SV=1	51	55258	2	2	2	2	6.3	506	5.93
Q6ZK48	Pre-mRNA-splicing factor SLU7 OS=Oryza sativa subsp. japonica GN=Os08g0127700 PE=2 SV=1	51	62380	2	2	2	2	3.9	536	5.64
Q8S6N5	Acetyl-CoA carboxylase 1 OS=Oryza sativa subsp. japonica GN=ACC1 PE=3 SV=1	51	254189	8	8	8	8	4.1	2267	6
Q7XJB4	60S ribosomal protein L13 OS=Oryza sativa subsp. japonica GN=Os03g0576700 PE=1 SV=1	51	24056	2	2	1	1	11.5	208	10.91
Q8H4V1	Os08g0366000 protein OS=Oryza sativa subsp. japonica GN=OJ1484_G09.129-1 PE=2 SV=1	51	110728	2	2	2	2	2.4	964	5.55
Q0DAZ7	Os06g0611900 protein OS=Oryza sativa subsp. japonica GN=Os06g0611900 PE=4 SV=1	51	97861	2	2	2	2	2.1	892	5.98
Q5Z974	ATP-dependent zinc metalloprotease FTSH 1, chloroplastic OS=Oryza sativa subsp. japonica GN=FTSH1 PE=2 SV=1	51	72886	1	1	1	1	2.9	686	5.51
Q0E2Q7	Os02g0220500 protein OS=Oryza sativa subsp. japonica GN=Os02g0220500 PE=4 SV=1	50	47128	2	2	2	2	7.2	414	6.31
A3ACT6	Putative uncharacterized protein OS=Oryza sativa subsp. japonica GN=OsJ_08925 PE=3 SV=1	50	22378	2	2	2	2	10.9	201	9.95
Q6YWR8	Extracellular calcium sensing receptor OS=Oryza sativa subsp. japonica GN=OSJNBa0072H09.17 PE=4 SV=1	50	39398	1	1	1	1	3.6	387	9.56
Q53RM0	Magnesium-chelatase subunit ChlI, chloroplastic OS=Oryza sativa subsp. japonica GN=CHLI PE=1 SV=1	49	45123	2	2	2	2	7	415	5.51
Q8SAZ7	Putative proton pump OS=Oryza sativa subsp. japonica GN=OSJNBa0029P16.14 PE=4 SV=1	49	89233	1	1	1	1	2	783	5.63
Q0JA86	Os04g0611300 protein OS=Oryza sativa subsp. japonica GN=Os04g0611300 PE=2 SV=1	49	13076	1	1	1	1	16.8	119	10.87
Q6Z2N3	Putative Lil3 protein OS=Oryza sativa subsp. japonica GN=P0482F12.6 PE=4 SV=1	49	27488	2	2	2	2	10.1	248	6.21
Q6H8D5	Coatomer subunit beta~-2 OS=Oryza sativa subsp. japonica GN=Os02g0209100 PE=2 SV=1	49	103468	2	2	2	2	2.5	910	4.94
P0C370	Cytochrome b559 subunit alpha OS=Oryza sativa subsp. japonica GN=psbE PE=3 SV=1	49	9439	3	3	3	3	37.3	83	4.64
Q0D7H6	Os07g0246200 protein OS=Oryza sativa subsp. japonica GN=Os07g0246200 PE=2 SV=1	49	48450	1	1	1	1	4.2	424	4.47
F4MG95	Protein disulfide-isomerase OS=Oryza sativa subsp. japonica GN=LOC_Os11g09280 PE=3 SV=1	48	57047	4	4	4	4	9.8	512	5.01
Q0DWU5	Os02g0794700 protein (Fragment) OS=Oryza sativa subsp. japonica GN=Os02g0794700 PE=4 SV=1	48	33507	1	1	1	1	3.8	316	5.51
Q0JJQ7	Malic enzyme (Fragment) OS=Oryza sativa subsp. japonica GN=Os01g0723400 PE=3 SV=1	48	65639	2	2	2	2	5.1	592	8.59
Q5JNB0	Cysteine synthase OS=Oryza sativa subsp. japonica GN=P0020E09.29 PE=2 SV=1	48	42104	2	2	2	2	5.8	394	6.28
Q0DVZ5	Os03g0105600 protein OS=Oryza sativa subsp. japonica GN=Os03g0105600 PE=4 SV=1	48	14916	2	2	2	2	19.5	133	4.73
Q84TS4	Low temperature viability protein, expressed OS=Oryza sativa subsp. japonica GN=OSJNBb0097F01.8 PE=4 SV=1	47	55687	1	1	1	1	2.8	500	4.58
Q2QU06	60 kDa chaperonin alpha subunit OS=Oryza sativa subsp. japonica GN=LOC_Os12g17910 PE=2 SV=1	47	61150	1	1	1	1	3.1	578	5.12
Q0JGH0	Os01g0924000 protein OS=Oryza sativa subsp. japonica GN=Os01g0924000 PE=2 SV=1	47	21369	2	2	2	2	8.7	195	10.04
A3AXK2	Aminomethyltransferase OS=Oryza sativa subsp. japonica GN=OsJ_16220 PE=3 SV=1	47	39055	1	1	1	1	6.4	357	7.64
B9F792	Putative uncharacterized protein OS=Oryza sativa subsp. japonica GN=OsJ_10288 PE=4 SV=1	47	68089	1	1	1	1	2.4	595	9.3
P12123	Cytochrome b6 OS=Oryza sativa subsp. japonica GN=petB PE=3 SV=1	47	24281	1	1	1	1	6	215	8.89
Q6Z4E4	Methylmalonate semi-aldehyde dehydrogenase OS=Oryza sativa subsp. japonica GN=OSJNBb0084L07.21 PE=2 SV=1	47	57666	2	2	2	2	4.3	534	5.98
Q6ZH98	Peptidyl-prolyl cis-trans isomerase OS=Oryza sativa subsp. japonica GN=OJ1020_C02.14 PE=2 SV=1	46	18634	4	4	3	3	20.9	172	8.61
B9FNC6	Putative uncharacterized protein OS=Oryza sativa subsp. japonica GN=OsJ_17698 PE=4 SV=1	46	106106	2	2	2	2	3.1	950	6.33
B9F8V4	Putative uncharacterized protein OS=Oryza sativa subsp. japonica GN=OsJ_11149 PE=4 SV=1	46	56580	1	1	1	1	3.5	490	9.55
Q0D867	Pyruvate kinase (Fragment) OS=Oryza sativa subsp. japonica GN=Os07g0181000 PE=3 SV=1	46	62912	2	2	2	2	4.6	561	8.66
Q0DKF0	60S ribosomal protein L10-2 OS=Oryza sativa subsp. japonica GN=SG12 PE=2 SV=1	46	25112	2	2	2	2	8.7	219	10.38
C7J830	Os10g0439600 protein OS=Oryza sativa subsp. japonica GN=Os10g0439600 PE=4 SV=1	46	28130	1	1	1	1	6.3	237	9.61
B9F773	Putative uncharacterized protein OS=Oryza sativa subsp. japonica GN=OsJ_10246 PE=3 SV=1	45	34486	2	2	2	2	6.2	323	6.11
Q2QQ44	SWIB/MDM2 domain containing protein, expressed OS=Oryza sativa subsp. japonica GN=LOC_Os12g32280 PE=4 SV=2	45	15279	1	1	1	1	7.6	144	10.09
Q0DKW1	Os05g0140500 protein OS=Oryza sativa subsp. japonica GN=Os05g0140500 PE=4 SV=2	45	16686	1	1	1	1	10.8	158	4.47
Q5VND6	Nucleosome assembly protein 1;1 OS=Oryza sativa subsp. japonica GN=NAP1;1 PE=2 SV=1	45	42726	1	1	1	1	3.2	378	4.33
A2ZZV8	Uncharacterized protein OS=Oryza sativa subsp. japonica GN=OsJ_04181 PE=4 SV=1	45	72801	2	2	2	2	3.5	628	5.35
Q6K5G8	Glyceraldehyde-3-phosphate dehydrogenase 3, cytosolic OS=Oryza sativa subsp. japonica GN=GAPC3 PE=2 SV=1	44	36716	4	4	4	4	12.2	337	7.68
P0C491	30S ribosomal protein S7, chloroplastic OS=Oryza sativa subsp. japonica GN=rps7-A PE=3 SV=1	44	17618	5	5	4	4	23.1	156	11.82
Q8H8S1	Ribosomal protein L15 OS=Oryza sativa subsp. japonica GN=OJ1523_A02.2 PE=1 SV=1	44	24432	4	4	3	3	13.7	204	11.53
Q0DR25	Os03g0424800 protein (Fragment) OS=Oryza sativa subsp. japonica GN=Os03g0424800 PE=4 SV=1	44	10440	3	3	3	3	37.4	91	9.99
Q6ZI56	Os02g0595400 protein OS=Oryza sativa subsp. japonica GN=OJ1126_D09.27 PE=2 SV=1	44	22757	1	1	1	1	11.9	202	10.64
Q60E59	Os05g0388500 protein OS=Oryza sativa subsp. japonica GN=OSJNBa0073E05.17 PE=2 SV=1	44	38927	2	2	2	2	7.2	359	6.86
Q5VS16	Putative uncharacterized protein P0541H01.18-2 OS=Oryza sativa subsp. japonica GN=P0541H01.18-2 PE=4 SV=1	44	24575	2	2	2	2	10.9	230	9.61
Q0E446	Os02g0137200 protein (Fragment) OS=Oryza sativa subsp. japonica GN=Os02g0137200 PE=3 SV=1	44	29526	3	3	3	3	12	274	10.49
B9EVK5	Uncharacterized protein OS=Oryza sativa subsp. japonica GN=OsJ_01351 PE=4 SV=1	44	56076	1	1	1	1	2.7	519	9.65
Q7G3Y4	ATP synthase gamma chain OS=Oryza sativa subsp. japonica GN=Os10g0320400 PE=2 SV=1	44	35409	1	1	1	1	4.6	324	9.11
Q75J18	60S ribosomal protein L13a-2, putative, expressed OS=Oryza sativa subsp. japonica GN=OSJNBb0081K01.9 PE=2 SV=1	43	23829	1	1	1	1	5.8	206	10.31
Q0E4K1	Catalase isozyme A OS=Oryza sativa subsp. japonica GN=CATA PE=2 SV=1	43	57118	3	3	3	3	6.1	492	6.52
Q7XRT0	OSJNBa0042F21.13 protein OS=Oryza sativa subsp. japonica GN=OSJNBa0042F21.13 PE=3 SV=2	43	42731	2	2	2	2	4.6	392	5.64
A3AUG3	Putative uncharacterized protein OS=Oryza sativa subsp. japonica GN=OsJ_15029 PE=4 SV=1	43	25086	2	2	2	2	10.6	236	9.39
A2ZT90	Uncharacterized protein OS=Oryza sativa subsp. japonica GN=OsJ_01810 PE=3 SV=1	43	62354	1	1	1	1	2.5	560	5.52
Q9SNN5	Os06g0130800 protein OS=Oryza sativa subsp. japonica GN=P0493C11.9 PE=2 SV=1	43	25165	1	1	1	1	5.4	240	10.29
B9EV82	Uncharacterized protein OS=Oryza sativa subsp. japonica GN=OsJ_01305 PE=3 SV=1	43	70237	1	1	1	1	2.3	600	8.81
Q9ASP4	Dihydrolipoyl dehydrogenase OS=Oryza sativa subsp. japonica GN=P0554D10.2 PE=3 SV=1	43	53009	2	2	2	2	7	503	7.21
A3C1S0	Putative uncharacterized protein OS=Oryza sativa subsp. japonica GN=OsJ_30443 PE=3 SV=1	42	71082	2	2	2	2	5.3	642	6.07
Q0PVB0	Alpha-tubulin OS=Oryza sativa subsp. japonica GN=TubA PE=2 SV=1	42	50250	2	2	2	2	5.6	450	4.92
A2ZVI7	Uncharacterized protein OS=Oryza sativa subsp. japonica GN=OsJ_02652 PE=2 SV=1	42	58931	1	1	1	1	2.9	518	6.05
Q5JKF2	DEAD-box ATP-dependent RNA helicase 40 OS=Oryza sativa subsp. japonica GN=Os01g0549400 PE=2 SV=2	42	88212	3	3	3	3	4.4	792	10
Q7XI39	Os07g0620300 protein OS=Oryza sativa subsp. japonica GN=P0594D10.112 PE=2 SV=1	42	50672	1	1	1	1	2.7	451	6.23
Q0D852	Os07g0184300 protein OS=Oryza sativa subsp. japonica GN=Os07g0184300 PE=3 SV=1	42	13381	4	4	2	2	11	118	10.72
B9FI18	Putative uncharacterized protein OS=Oryza sativa subsp. japonica GN=OsJ_18396 PE=4 SV=1	41	53206	1	1	1	1	2.7	477	8.37
A3ACB2	Putative uncharacterized protein OS=Oryza sativa subsp. japonica GN=OsJ_08732 PE=4 SV=1	41	72095	2	2	2	2	3.4	641	6.56
A3ATH4	Putative uncharacterized protein OS=Oryza sativa subsp. japonica GN=OsJ_14665 PE=3 SV=1	41	64936	3	3	3	3	7.7	569	4.85
Q2QM69	2-methyl-6-phytyl-1,4-hydroquinone methyltransferase 2, chloroplastic OS=Oryza sativa subsp. japonica GN=Os12g0615400 PE=2 SV=2	41	39143	2	2	2	2	8.6	348	9.56
B9G228	Putative uncharacterized protein OS=Oryza sativa subsp. japonica GN=OsJ_28344 PE=4 SV=1	41	55842	2	2	1	1	4.1	463	8.91
Q69UI2	40S ribosomal protein S13-1 OS=Oryza sativa subsp. japonica GN=Os08g0117200 PE=3 SV=2	41	17104	4	4	2	2	14.6	151	10.53
Q0ITK1	Alpha-tubulin OS=Oryza sativa subsp. japonica GN=Os11g0247300 PE=2 SV=1	40	50390	2	2	2	2	5.5	451	4.81
C6F1N7	TCP-1/cpn60 chaperonin OS=Oryza sativa subsp. japonica PE=2 SV=1	40	59245	2	2	2	2	4.2	546	5.3
Q6Z6A0	Os02g0754300 protein OS=Oryza sativa subsp. japonica GN=P0627E03.11 PE=2 SV=1	40	18321	2	2	2	2	10.3	165	10.87
Q2QNF3	60S ribosomal protein L2, putative, expressed OS=Oryza sativa subsp. japonica GN=LOC_Os12g38000 PE=1 SV=1	40	28460	2	2	1	1	4.6	261	10.99
Q5VRB2	Probable sodium/metabolite cotransporter BASS2, chloroplastic OS=Oryza sativa subsp. japonica GN=BASS2 PE=2 SV=1	39	44808	1	1	1	1	2.4	419	8.95
A3BIU5	Glucose-6-phosphate 1-dehydrogenase OS=Oryza sativa subsp. japonica GN=OsJ_23916 PE=3 SV=1	39	66653	1	1	1	1	2.7	589	8.4
Q6ZIA1	Os08g0530200 protein OS=Oryza sativa subsp. japonica GN=OJ1770_H02.31 PE=2 SV=1	39	19585	3	3	2	2	11.1	171	10.36
P0C389	Apocytochrome f OS=Oryza sativa subsp. japonica GN=petA PE=3 SV=1	39	35559	3	3	1	1	6.6	320	8.98
Q0JIE9	Os01g0805900 protein OS=Oryza sativa subsp. japonica GN=Os01g0805900 PE=2 SV=1	39	50941	2	2	2	2	5.8	447	4.74
Q7XTJ3	Pyruvate dehydrogenase E1 component subunit alpha-3, chloroplastic OS=Oryza sativa subsp. japonica GN=Os04g0119400 PE=2 SV=2	39	46571	1	1	1	1	3.3	425	6.16
A3A0D4	Signal recognition particle subunit SRP72 OS=Oryza sativa subsp. japonica GN=OsJ_04352 PE=3 SV=1	39	73856	1	1	1	1	1.5	669	9.02
Q0J7H9	Glyoxalase OS=Oryza sativa subsp. japonica GN=Os08g0191700 PE=2 SV=1	39	32875	2	2	2	2	7.2	291	5.51
Q7XI09	COP1-interacting protein 7 (CIP7)-like protein OS=Oryza sativa subsp. japonica GN=P0030H06.103-1 PE=4 SV=1	39	90509	2	2	2	2	3.1	814	6.2
Q0DPA4	Os03g0704000 protein OS=Oryza sativa subsp. japonica GN=Os03g0704000 PE=4 SV=2	38	23648	3	3	3	3	14.3	203	7.56
B9FAU8	Putative uncharacterized protein OS=Oryza sativa subsp. japonica GN=OsJ_09237 PE=3 SV=1	38	32393	1	1	1	1	5.1	296	10.68
Q75M32	Peptidyl-prolyl cis-trans isomerase OS=Oryza sativa subsp. japonica GN=P0668H12.6 PE=2 SV=1	38	26745	3	3	2	2	8	250	9.36
B9F3X4	Putative uncharacterized protein OS=Oryza sativa subsp. japonica GN=OsJ_05815 PE=4 SV=1	38	75250	1	1	1	1	2.5	670	11.22
A3BPA9	Putative uncharacterized protein OS=Oryza sativa subsp. japonica GN=OsJ_25919 PE=4 SV=1	38	9948	1	1	1	1	20.9	91	4.88
Q6K1W6	Os09g0258600 protein OS=Oryza sativa subsp. japonica GN=B1279D09.8 PE=1 SV=1	38	19597	2	2	2	2	10.5	171	10.33
A3BQX7	Putative uncharacterized protein OS=Oryza sativa subsp. japonica GN=OsJ_26511 PE=3 SV=1	38	31434	2	2	2	2	7.3	275	9.98
B9FI45	Putative uncharacterized protein OS=Oryza sativa subsp. japonica GN=OsJ_19544 PE=4 SV=1	38	207243	1	1	1	1	0.8	1855	5.32
Q0J0Q8	Os09g0502000 protein OS=Oryza sativa subsp. japonica GN=Os09g0502000 PE=2 SV=1	38	15779	1	1	1	1	8.3	133	10.52
B9FVA9	Eukaryotic translation initiation factor 3 subunit C OS=Oryza sativa subsp. japonica GN=OsJ_22945 PE=3 SV=1	38	85597	2	2	1	1	2.7	741	4.96
A1YQK1	Malate dehydrogenase OS=Oryza sativa subsp. japonica GN=OsJ_31897 PE=2 SV=1	37	35888	1	1	1	1	3.6	332	5.75
Q2QX45	Calcium-dependent protein kinase, isoform AK1, putative, expressed OS=Oryza sativa subsp. japonica GN=LOC_Os12g07230 PE=4 SV=1	37	58408	1	1	1	1	2.9	526	5.47
A2ZQ33	Uncharacterized protein OS=Oryza sativa subsp. japonica GN=OsJ_00667 PE=4 SV=1	37	46572	1	1	1	1	2.9	419	5.89
A3AGD3	Putative uncharacterized protein OS=Oryza sativa subsp. japonica GN=OsJ_10255 PE=3 SV=1	37	20627	1	1	1	1	7.9	191	5.97
Q5JN45	Os01g0959000 protein OS=Oryza sativa subsp. japonica GN=P0401G10.11 PE=2 SV=1	37	48083	1	1	1	1	3.7	432	12.37
Q7XD45	Chloroplast inner envelope protein, putative, expressed OS=Oryza sativa subsp. japonica GN=LOC_Os10g35010 PE=4 SV=2	37	111181	1	1	1	1	1.1	1011	5.46
Q75LJ7	Os03g0836200 protein OS=Oryza sativa subsp. japonica GN=OSJNBa0096I06.8 PE=2 SV=1	37	22038	1	1	1	1	8.3	205	8.29
Q0J4I3	Os08g0512400 protein (Fragment) OS=Oryza sativa subsp. japonica GN=Os08g0512400 PE=4 SV=1	37	29716	1	1	1	1	5.1	292	10.31
Q2R2X2	ATP-binding cassette sub-family E member 1, putative, expressed OS=Oryza sativa subsp. japonica GN=Os11g0546000 PE=3 SV=1	37	68988	1	1	1	1	2	604	8.01
Q5W6H1	Os05g0350500 protein OS=Oryza sativa subsp. japonica GN=Os05g0350500 PE=2 SV=1	37	43570	1	1	1	1	6.6	393	6.62
Q0DRT9	Os03g0355600 protein (Fragment) OS=Oryza sativa subsp. japonica GN=Os03g0355600 PE=4 SV=1	37	99512	1	1	1	1	1.3	893	4.99
Q0JC94	Os04g0485000 protein OS=Oryza sativa subsp. japonica GN=Os04g0485000 PE=2 SV=1	36	44285	1	1	1	1	3.6	389	5.64
A3A420	Putative uncharacterized protein OS=Oryza sativa subsp. japonica GN=OsJ_05717 PE=4 SV=1	36	23318	1	1	1	1	4.9	225	8.49
Q6ETD9	Calmodulin-binding protein-like OS=Oryza sativa subsp. japonica GN=OJ1359_D06.7 PE=2 SV=1	36	45245	1	1	1	1	2.5	398	8.86
Q0JA68	Os04g0613500 protein (Fragment) OS=Oryza sativa subsp. japonica GN=Os04g0613500 PE=4 SV=1	36	8825	3	3	3	3	22.5	80	10.3
Q0JKF5	Os01g0678600 protein OS=Oryza sativa subsp. japonica GN=Os01g0678600 PE=2 SV=1	36	21563	2	2	2	2	7.1	196	11.31
Q0IT61	Os11g0303500 protein (Fragment) OS=Oryza sativa subsp. japonica GN=Os11g0303500 PE=4 SV=2	36	77823	1	1	1	1	2.2	724	9.76
Q6Z8F4	Phosphoribulokinase OS=Oryza sativa subsp. japonica GN=P0459B01.11 PE=2 SV=1	36	45179	2	2	2	2	6.2	403	5.68
Q2QX01	Monothiol glutaredoxin-S12, chloroplastic OS=Oryza sativa subsp. japonica GN=GRXS12 PE=2 SV=1	36	30742	1	1	1	1	3.9	285	8.43
Q0DHN6	Os05g0455500 protein OS=Oryza sativa subsp. japonica GN=Os05g0455500 PE=2 SV=1	36	78153	1	1	1	1	1.5	716	6.37
Q6K4N0	Serine/arginine-rich splicing factor RSZ21 OS=Oryza sativa subsp. japonica GN=RSZP21 PE=2 SV=1	35	21182	1	1	1	1	5.9	185	11.24
Q6ATY4	UPF0603 protein Os05g0401100, chloroplastic OS=Oryza sativa subsp. japonica GN=Os05g0401100 PE=3 SV=1	35	31807	1	1	1	1	5.7	299	8.47
D0EKM5	Photosystem II CP47 chlorophyll apoprotein OS=Oryza sativa subsp. japonica GN=psbB PE=3 SV=1	35	56325	2	2	1	1	2.2	508	6.06
Q7XCS3	Cys/Met metabolism PLP-dependent enzyme family protein, expressed OS=Oryza sativa subsp. japonica GN=OSJNBa0076F20.6 PE=2 SV=1	35	50028	1	1	1	1	2.8	464	6.98
Q0J878	Os08g0130500 protein OS=Oryza sativa subsp. japonica GN=Os08g0130500 PE=2 SV=1	35	34470	1	1	1	1	3.4	319	5.38
P0C488	30S ribosomal protein S4, chloroplastic OS=Oryza sativa subsp. japonica GN=rps4 PE=3 SV=1	35	23465	2	2	2	2	10	201	10.97
Q6Z2Z3	Os02g0146700 protein OS=Oryza sativa subsp. japonica GN=OJ1008_C03.11 PE=2 SV=1	35	98609	2	2	2	2	2.6	898	5.09
Q6ER94	2-Cys peroxiredoxin BAS1, chloroplastic OS=Oryza sativa subsp. japonica GN=BAS1 PE=1 SV=1	35	28307	2	2	2	2	8.4	261	5.67
Q762A6	60S ribosomal protein L22-2, putative, expressed OS=Oryza sativa subsp. japonica GN=bip108 PE=2 SV=1	35	14520	2	2	2	2	15.3	131	9.57
Q0JKY8	Carbonic anhydrase (Fragment) OS=Oryza sativa subsp. japonica GN=Os01g0639900 PE=3 SV=1	35	30417	1	1	1	1	5.3	281	8.78
Q0DJC0	Os05g0302700 protein OS=Oryza sativa subsp. japonica GN=Os05g0302700 PE=2 SV=1	35	41122	2	2	2	2	5.5	380	9.75
H2KWI0	40S ribosomal protein S5, putative, expressed OS=Oryza sativa subsp. japonica GN=LOC_Os11g29190 PE=4 SV=1	34	14094	1	1	1	1	7	128	10.07
B9F7Z7	Putative uncharacterized protein OS=Oryza sativa subsp. japonica GN=OsJ_13433 PE=4 SV=1	34	33535	1	1	1	1	5.6	301	8.42
Q7XS47	OSJNBa0035M09.17 protein OS=Oryza sativa subsp. japonica GN=OSJNBa0035M09.17 PE=2 SV=2	34	23956	1	1	1	1	5.5	219	9.41
Q2QYK4	Elongation factor P, putative, expressed OS=Oryza sativa subsp. japonica GN=LOC_Os12g02380 PE=2 SV=2	34	25187	2	2	2	2	10.5	229	8.88
Q10CE4	Peroxisomal (S)-2-hydroxy-acid oxidase GLO1 OS=Oryza sativa subsp. japonica GN=GLO1 PE=1 SV=1	34	40415	2	2	2	2	6	369	8.48
Q8H588	Putative ribosomal protein S18 OS=Oryza sativa subsp. japonica GN=OJ1656_E11.108 PE=3 SV=1	34	17338	2	2	2	2	13.5	148	10.74
A2ZWP0	Uncharacterized protein OS=Oryza sativa subsp. japonica GN=OsJ_03058 PE=4 SV=1	34	38014	1	1	1	1	6.3	349	5.98
A3BM51	Putative uncharacterized protein OS=Oryza sativa subsp. japonica GN=OsJ_25107 PE=3 SV=1	34	16006	2	2	2	2	14.4	146	11.03
Q8H3M0	Os08g0428800 protein OS=Oryza sativa subsp. japonica GN=P0479C08.106 PE=3 SV=1	34	18660	2	2	2	2	14.6	178	10.46
B9FS50	Putative uncharacterized protein OS=Oryza sativa subsp. japonica GN=OsJ_20552 PE=3 SV=1	34	33054	1	1	1	1	4.2	307	9.25
Q0D991	Os06g0732000 protein OS=Oryza sativa subsp. japonica GN=Os06g0732000 PE=4 SV=2	34	20766	5	5	1	1	5.5	183	9.4
Q0D9S5	Os06g0701400 protein OS=Oryza sativa subsp. japonica GN=Os06g0701400 PE=2 SV=1	34	11944	1	1	1	1	12.6	119	4.4
Q7XDY9	Rubisco accumulation factor 1, chloroplastic OS=Oryza sativa subsp. japonica GN=RAF1 PE=2 SV=1	34	51585	2	2	2	2	5.8	469	5.42
Q0DRZ2	Os03g0344100 protein OS=Oryza sativa subsp. japonica GN=Os03g0344100 PE=4 SV=1	33	29935	3	3	3	3	15.2	264	10.08
A1YQJ3	Enolase OS=Oryza sativa subsp. japonica PE=2 SV=1	33	48285	1	1	1	1	3.4	446	5.41
Q0DEU6	Os06g0134000 protein OS=Oryza sativa subsp. japonica GN=Os06g0134000 PE=1 SV=1	33	14151	1	1	1	1	9.4	128	9.48
Q0DFL5	Os05g0583100 protein (Fragment) OS=Oryza sativa subsp. japonica GN=Os05g0583100 PE=4 SV=1	33	53553	1	1	1	1	3	473	4.95
Q2EIG9	U1 small nuclear ribonucleoprotein 70K splice variant 1 OS=Oryza sativa subsp. japonica PE=2 SV=1	33	24959	1	1	1	1	6.8	220	9.58
B9FBP3	Putative uncharacterized protein OS=Oryza sativa subsp. japonica GN=OsJ_12486 PE=4 SV=1	32	35237	1	1	1	1	5.4	313	9.17
Q0INY7	Ribulose bisphosphate carboxylase small chain, chloroplastic OS=Oryza sativa subsp. japonica GN=RBCS PE=1 SV=1	32	19862	1	1	1	1	4.6	175	9.04
Q0JL78	Os01g0617900 protein (Fragment) OS=Oryza sativa subsp. japonica GN=Os01g0617900 PE=4 SV=1	32	36044	1	1	1	1	3.7	327	9.53
Q84T66	Expressed protein OS=Oryza sativa subsp. japonica GN=Os03g0854300 PE=2 SV=1	32	48374	1	1	1	1	2.7	441	10.12
Q5VS01	6-phosphogluconate dehydrogenase, decarboxylating OS=Oryza sativa subsp. japonica GN=P0029D06.14-2 PE=3 SV=1	32	44997	1	1	1	1	4.9	406	5.39
Q10LN7	60S ribosomal protein L18 OS=Oryza sativa subsp. japonica GN=Os03g0341100 PE=3 SV=1	32	21118	3	3	3	3	12.8	187	11.42
Q0DZH9	Os02g0617900 protein (Fragment) OS=Oryza sativa subsp. japonica GN=Os02g0617900 PE=4 SV=2	32	16463	1	1	1	1	6.8	147	10.29
B7E6Z4	L-ascorbate peroxodase 1 OS=Oryza sativa subsp. japonica PE=2 SV=1	32	27253	1	1	1	1	6	250	5.42
Q0DNI8	Os03g0750700 protein OS=Oryza sativa subsp. japonica GN=Os03g0750700 PE=4 SV=2	32	44553	1	1	1	1	4.8	399	6.61
C7IXG8	Phosphoglycerate kinase OS=Oryza sativa subsp. japonica GN=Os01g0800266 PE=3 SV=1	32	40092	1	1	1	1	2.6	385	9
Q75M19	Eukaryotic translation initiation factor 3 subunit F OS=Oryza sativa subsp. japonica GN=P0668H12.17 PE=2 SV=1	32	31276	1	1	1	1	4.9	284	5.25
Q7F1F2	Os08g0525600 protein OS=Oryza sativa subsp. japonica GN=OJ1191_A10.119 PE=2 SV=1	32	64367	1	1	1	1	2.1	580	5.15
Q0J9F5	Os04g0656100 protein OS=Oryza sativa subsp. japonica GN=Os04g0656100 PE=3 SV=1	32	105208	3	3	3	3	3.5	951	6.34
A3BCW2	Putative uncharacterized protein OS=Oryza sativa subsp. japonica GN=OsJ_21738 PE=4 SV=1	32	81763	1	1	1	1	1.5	711	8.12
B9FBM7	Putative uncharacterized protein OS=Oryza sativa subsp. japonica GN=OsJ_09630 PE=4 SV=1	31	47454	2	2	2	2	4.7	427	9.28
Q0IQF7	40S ribosomal protein S16 OS=Oryza sativa subsp. japonica GN=RPS16A PE=2 SV=1	31	16979	1	1	1	1	5.4	149	10.58
Q0D4P5	Os07g0614500 protein OS=Oryza sativa subsp. japonica GN=Os07g0614500 PE=2 SV=1	31	24904	1	1	1	1	10	229	4.36
A3BVM6	Putative uncharacterized protein OS=Oryza sativa subsp. japonica GN=OsJ_28236 PE=4 SV=1	31	73354	1	1	1	1	2.3	640	6.35
Q6AT26	Probable cellulose synthase A catalytic subunit 1 [UDP-forming] OS=Oryza sativa subsp. japonica GN=CESA1 PE=2 SV=1	31	122730	1	1	1	1	1.5	1076	6.68
B9FPV2	Putative uncharacterized protein OS=Oryza sativa subsp. japonica GN=OsJ_18721 PE=3 SV=1	31	32703	2	2	2	2	7.8	308	4.64
Q7EYM8	Os08g0379400 protein OS=Oryza sativa subsp. japonica GN=OSJNBb0011E04.125 PE=2 SV=1	31	39672	1	1	1	1	4.6	390	7.63
A3C684	Putative uncharacterized protein OS=Oryza sativa subsp. japonica GN=OsJ_32072 PE=4 SV=1	31	24698	2	2	1	1	9.9	232	4.5
Q0J0Z5	Os09g0474300 protein OS=Oryza sativa subsp. japonica GN=Os09g0474300 PE=3 SV=1	31	75044	2	2	2	2	5.2	654	8.94
Q10AI6	Elongation factor Tu, mitochondrial, putative, expressed OS=Oryza sativa subsp. japonica GN=LOC_Os03g63410 PE=4 SV=1	30	33978	1	1	1	1	4.4	318	5.62
Q6H450	Annexin OS=Oryza sativa subsp. japonica GN=B1339H09.19 PE=2 SV=1	30	35814	1	1	1	1	3.5	315	8.9
Q2QME5	Eukaryotic translation initiation factor 2 gamma subunit, putative, expressed OS=Oryza sativa subsp. japonica GN=LOC_Os12g41400 PE=4 SV=1	30	51275	2	2	1	1	3.2	464	8.87
Q2QXR7	Pyruvate kinase OS=Oryza sativa subsp. japonica GN=LOC_Os12g05110 PE=3 SV=1	30	44880	1	1	1	1	2.2	408	5.19
Q0DA75	Os06g0671900 protein OS=Oryza sativa subsp. japonica GN=Os06g0671900 PE=3 SV=1	30	49060	2	2	2	2	6.2	433	4.66
Q6YS82	Os07g0296200 protein OS=Oryza sativa subsp. japonica GN=B1272H04.13-1 PE=2 SV=1	30	43778	2	2	2	2	6.6	394	8.3
Q69KV3	Os09g0104300 protein OS=Oryza sativa subsp. japonica GN=OSJNBa0006G10.11 PE=2 SV=1	30	19719	1	1	1	1	6.3	175	9.57
Q6H712	Os02g0170200 protein OS=Oryza sativa subsp. japonica GN=P0030G02.15 PE=2 SV=1	30	19519	2	2	2	2	14.2	162	9.77
Q5N7W3	Dolichyl-diphosphooligosaccharide--protein glycosyltransferase subunit 2 OS=Oryza sativa subsp. japonica GN=RPN2 PE=2 SV=1	30	75331	1	1	1	1	2.6	698	6.14
B9FN21	Putative uncharacterized protein OS=Oryza sativa subsp. japonica GN=OsJ_17511 PE=3 SV=1	29	37460	1	1	1	1	3.4	349	9.72
B9EX61	Uncharacterized protein OS=Oryza sativa subsp. japonica GN=OsJ_01975 PE=4 SV=1	29	54213	1	1	1	1	1.7	519	9.86
Q6Z4G3	UDP-arabinopyranose mutase 3 OS=Oryza sativa subsp. japonica GN=UAM3 PE=1 SV=1	29	41652	1	1	1	1	3.3	366	6.01
Q2R2Z3	Expressed protein OS=Oryza sativa subsp. japonica GN=Os11g0544600 PE=2 SV=1	29	52316	1	1	1	1	3.2	471	5.24
Q6Z6B5	Os02g0328300 protein OS=Oryza sativa subsp. japonica GN=P0622F08.20 PE=2 SV=1	29	30791	1	1	1	1	6.6	287	5.44
Q7G2N7	Chaperonin CPN60-1, mitochondrial, putative, expressed OS=Oryza sativa subsp. japonica GN=LOC_Os10g32550 PE=3 SV=1	29	67551	1	1	1	1	2.4	634	6.95
Q8GTK8	Os07g0212200 protein OS=Oryza sativa subsp. japonica GN=OJ1664_D08.107 PE=4 SV=2	29	41268	1	1	1	1	3.3	392	7.68
H2KX66	Methyl-CpG binding domain containing protein, expressed OS=Oryza sativa subsp. japonica GN=LOC_Os12g42550 PE=4 SV=1	29	31075	1	1	1	1	5.4	299	4.74
Q0J8R9	Os04g0690800 protein OS=Oryza sativa subsp. japonica GN=Os04g0690800 PE=4 SV=1	29	26933	1	1	1	1	3.1	254	5.95
Q10LR9	Uroporphyrinogen decarboxylase 2, chloroplastic OS=Oryza sativa subsp. japonica GN=Os03g0337600 PE=3 SV=1	29	43045	1	1	1	1	2.3	390	6.15
Q10LJ0	Nuclear cap-binding protein subunit 1 OS=Oryza sativa subsp. japonica GN=ABH1 PE=2 SV=1	29	99797	1	1	1	1	2.1	867	5.51
Q0J0H6	Os09g0509000 protein OS=Oryza sativa subsp. japonica GN=Os09g0509000 PE=2 SV=1	29	43021	1	1	1	1	3.3	396	8.35
Q5W6V8	Os05g0318300 protein OS=Oryza sativa subsp. japonica GN=Os05g0318300 PE=2 SV=1	29	27931	1	1	1	1	4.9	247	9.8
Q0JQB1	Phospholipase D OS=Oryza sativa subsp. japonica GN=Os01g0172400 PE=3 SV=1	28	92674	1	1	1	1	2	812	5.6
B9F5W8	Putative uncharacterized protein OS=Oryza sativa subsp. japonica GN=OsJ_12727 PE=3 SV=1	28	19615	1	1	1	1	5.1	178	9.78
H2KW47	Chlorophyll A-B binding protein, expressed OS=Oryza sativa subsp. japonica GN=LOC_Os11g13890 PE=4 SV=1	28	24038	3	3	2	2	9	222	4.73
Q84YS0	Os07g0456400 protein OS=Oryza sativa subsp. japonica GN=OSJNBa0027N13.116 PE=2 SV=1	28	41008	1	1	1	1	3.7	348	8.74
Q84LK3	Betaine aldehyde dehydrogenase 2 OS=Oryza sativa subsp. japonica GN=BADH2 PE=1 SV=1	28	55446	2	2	2	2	5	503	5.36
A2ZQ66	Uncharacterized protein OS=Oryza sativa subsp. japonica GN=OsJ_00702 PE=4 SV=1	28	25287	1	1	1	1	6.2	227	6.59
B9EXM2	Carbamoyl-phosphate synthase large chain, chloroplastic OS=Oryza sativa subsp. japonica GN=CARB PE=2 SV=1	28	128713	2	2	2	2	2.3	1172	5.71
B1PYP0	Lipoxygenase OS=Oryza sativa subsp. japonica GN=LOX2 PE=2 SV=1	27	105335	1	1	1	1	1.3	922	5.87
Q0DJB7	Os05g0304400 protein OS=Oryza sativa subsp. japonica GN=Os05g0304400 PE=2 SV=1	27	50074	1	1	1	1	2.5	445	5.54
Q8S7Q0	Eukaryotic translation initiation factor 3 subunit B OS=Oryza sativa subsp. japonica GN=OSJNBa0095C07.3 PE=2 SV=1	27	83300	1	1	1	1	1.7	719	4.98
A3BCW4	Putative uncharacterized protein OS=Oryza sativa subsp. japonica GN=OsJ_21740 PE=3 SV=1	27	58735	1	1	1	1	2.7	527	4.96
B9F795	Putative uncharacterized protein OS=Oryza sativa subsp. japonica GN=OsJ_10295 PE=4 SV=1	27	60966	1	1	1	1	2.6	546	8.05
Q6YZI2	Os08g0559200 protein OS=Oryza sativa subsp. japonica GN=P0562A06.14 PE=2 SV=1	27	12061	2	2	2	2	20.4	108	10.57
Q0J0L6	Proteasome subunit beta type OS=Oryza sativa subsp. japonica GN=Os09g0505600 PE=2 SV=1	27	24608	1	1	1	1	7.2	221	6.43
Q2F937	Uncharacterized protein OS=Oryza sativa subsp. japonica GN=orf25 PE=4 SV=1	27	22488	1	1	1	1	5.1	197	9.41
A3AHJ2	Putative uncharacterized protein OS=Oryza sativa subsp. japonica GN=OsJ_10689 PE=4 SV=1	27	42211	1	1	1	1	2.7	373	6.33
Q9ZRI9	Catalase OS=Oryza sativa subsp. japonica GN=CatC PE=2 SV=1	27	56998	2	2	2	2	4.9	492	6.93
Q0ISV6	Serine hydroxymethyltransferase (Fragment) OS=Oryza sativa subsp. japonica GN=Os11g0455800 PE=3 SV=2	26	56129	1	1	1	1	3.2	497	11.11
B9F6P5	Putative uncharacterized protein OS=Oryza sativa subsp. japonica GN=OsJ_10086 PE=4 SV=1	26	40124	1	1	1	1	4.7	360	9.53
A3A0Y3	Uncharacterized protein OS=Oryza sativa subsp. japonica GN=OsJ_04554 PE=4 SV=1	26	16958	1	1	1	1	6.6	151	5.74
Q6YUV4	Os02g0189000 protein OS=Oryza sativa subsp. japonica GN=OSJNBb0031B09.3 PE=2 SV=1	26	16725	1	1	1	1	8.2	146	10.39
Q6K1T2	Lysine--tRNA ligase OS=Oryza sativa subsp. japonica GN=B1215B07.6 PE=2 SV=1	26	66191	1	1	1	1	3.1	586	6.33
Q0DN30	Os03g0778100 protein OS=Oryza sativa subsp. japonica GN=Os03g0778100 PE=4 SV=2	26	23781	1	1	1	1	4.4	225	9.51
Q5QLG3	Os01g0682500 protein OS=Oryza sativa subsp. japonica GN=P0019E03.36 PE=2 SV=1	26	46477	1	1	1	1	2.6	418	6.43
Q0DFV9	Putative rRNA methyltransferase OS=Oryza sativa subsp. japonica GN=Os05g0567400 PE=3 SV=1	26	92570	1	1	1	1	1.2	819	8.13
B9FUP9	Putative uncharacterized protein OS=Oryza sativa subsp. japonica GN=OsJ_25466 PE=4 SV=1	25	109524	1	1	1	1	1.5	951	6.14
Q6Z2Y0	Putative Aspartyl-tRNA synthetase OS=Oryza sativa subsp. japonica GN=OJ1679_B08.8-1 PE=3 SV=1	25	55804	1	1	1	1	1.8	508	5.71
Q0IN15	Os12g0514400 protein (Fragment) OS=Oryza sativa subsp. japonica GN=Os12g0514400 PE=4 SV=1	25	25399	1	1	1	1	5	218	5.68
Q6SYB3	Chlorophyll a/b binding protein presusor OS=Oryza sativa subsp. japonica PE=2 SV=2	25	26966	1	1	1	1	5.7	244	6.52
Q0JGY1	60S ribosomal protein L5-1 OS=Oryza sativa subsp. japonica GN=RPL5A PE=2 SV=1	25	34765	2	2	1	1	3.9	304	9.18
A3BZI6	Putative uncharacterized protein OS=Oryza sativa subsp. japonica GN=OsJ_29618 PE=4 SV=1	25	58302	2	2	2	2	6.3	511	9.79
C7J0R1	Os03g0374575 protein OS=Oryza sativa subsp. japonica GN=Os03g0374575 PE=4 SV=1	25	29665	1	1	1	1	4.4	251	10.83
Q0J9E0	Glutamine synthetase OS=Oryza sativa subsp. japonica GN=Os04g0659100 PE=3 SV=1	25	46956	3	3	3	3	8.9	428	5.96
B7EDF0	cDNA clone:J013099F14, full insert sequence OS=Oryza sativa subsp. japonica PE=2 SV=1	24	96377	1	1	1	1	1.7	837	8.64
Q6ES97	Putative uncharacterized protein P0512H04.9-2 OS=Oryza sativa subsp. japonica GN=P0512H04.9-2 PE=4 SV=1	24	90381	1	1	1	1	2.1	800	5.8
Q0DBM2	Os06g0551400 protein OS=Oryza sativa subsp. japonica GN=Os06g0551400 PE=2 SV=1	24	24022	1	1	1	1	5.1	217	5.53
Q6ZHP6	Os02g0715400 protein OS=Oryza sativa subsp. japonica GN=OJ1191_G08.15 PE=4 SV=1	24	10420	1	1	1	1	18.8	101	4.55
Q2QNB0	Os12g0572400 protein OS=Oryza sativa subsp. japonica GN=LOC_Os12g38430 PE=2 SV=1	24	30225	1	1	1	1	3.8	263	10.9
Q0JHF8	Fructose-1,6-bisphosphatase, cytosolic OS=Oryza sativa subsp. japonica GN=Os01g0866400 PE=2 SV=2	24	37468	1	1	1	1	4.4	339	5.55
Q6K5R5	40S ribosomal protein S27 OS=Oryza sativa subsp. japonica GN=P0527E02.36 PE=1 SV=1	24	9864	1	1	1	1	19.8	86	9.05
Q8L5X0	60S ribosomal protein L36 OS=Oryza sativa subsp. japonica GN=P0408C03.28 PE=3 SV=1	24	12420	3	3	2	2	16.4	110	11.43
Q7X6J4	OSJNBb0038F03.1 protein OS=Oryza sativa subsp. japonica GN=OSJNBb0103I08.18 PE=2 SV=2	24	86767	1	1	1	1	1.6	774	5.64
Q0DNE4	Phosphorylase OS=Oryza sativa subsp. japonica GN=Os03g0758100 PE=3 SV=2	24	67505	1	1	1	1	1.7	591	5.47
A3AJG2	Putative uncharacterized protein OS=Oryza sativa subsp. japonica GN=OsJ_11399 PE=4 SV=1	24	26389	1	1	1	1	5	241	9.21
Q5N9I8	Alpha NAC-like protein OS=Oryza sativa subsp. japonica GN=P0454A11.7 PE=4 SV=1	24	57717	1	1	1	1	5.2	516	8.63
B7ERZ5	Pyruvate decarboxylase isozyme 2 OS=Oryza sativa subsp. japonica PE=2 SV=1	24	65761	2	2	2	2	4.3	605	5.53
B9F6R9	Putative uncharacterized protein OS=Oryza sativa subsp. japonica GN=OsJ_10127 PE=4 SV=1	24	199217	1	1	1	1	1	1789	5.46
Q6EUQ7	Os02g0175600 protein OS=Oryza sativa subsp. japonica GN=OJ1077_E05.13 PE=1 SV=1	24	15843	1	1	1	1	8.3	144	11.14
Q8S5D8	Putative uncharacterized protein OSJNBb0047B19.26 OS=Oryza sativa subsp. japonica GN=OSJNBb0047B19.26 PE=4 SV=1	24	37937	1	1	1	1	3.6	330	9.61
P0C497	50S ribosomal protein L2, chloroplastic OS=Oryza sativa subsp. japonica GN=rpl2-A PE=3 SV=1	24	30151	2	2	2	2	7.7	273	11.31
B9G0C7	Eukaryotic translation initiation factor 3 subunit D OS=Oryza sativa subsp. japonica GN=OsJ_26917 PE=3 SV=1	24	99228	1	1	1	1	2.5	884	8.42
Q0JLS6	Protein ROOT HAIR DEFECTIVE 3 OS=Oryza sativa subsp. japonica GN=RHD3 PE=2 SV=1	24	90934	1	1	1	1	1.4	806	5.84
Q2QVC1	Argininosuccinate synthase, chloroplast, putative, expressed OS=Oryza sativa subsp. japonica GN=LOC_Os12g13320 PE=3 SV=1	24	52502	1	1	1	1	4.6	481	6.59
B9F770	Putative uncharacterized protein OS=Oryza sativa subsp. japonica GN=OsJ_10240 PE=4 SV=1	23	80850	1	1	1	1	1.7	724	9.07
Q6H8E4	Putative plastidic ATP/ADP transporter OS=Oryza sativa subsp. japonica GN=OJ1006_A02.6 PE=2 SV=1	23	68304	1	1	1	1	1.7	630	9.61
B9FAY8	Putative uncharacterized protein OS=Oryza sativa subsp. japonica GN=OsJ_09326 PE=4 SV=1	23	99391	1	1	1	1	1.5	907	5.8
P12149	30S ribosomal protein S12, chloroplastic OS=Oryza sativa subsp. japonica GN=rps12-A PE=3 SV=1	23	13926	1	1	1	1	5.6	124	11.77
Q0DG31	Os05g0556100 protein OS=Oryza sativa subsp. japonica GN=Os05g0556100 PE=3 SV=1	23	69040	2	2	1	1	1.8	609	7.66
Q0J8G4	Fructokinase-2 OS=Oryza sativa subsp. japonica GN=FRK2 PE=1 SV=1	23	35893	1	1	1	1	2.7	336	5.02
C7J066	Os03g0823200 protein (Fragment) OS=Oryza sativa subsp. japonica GN=Os03g0823200 PE=3 SV=1	23	32750	1	1	1	1	4.6	303	9.54
Q0E238	Os02g0274100 protein OS=Oryza sativa subsp. japonica GN=Os02g0274100 PE=3 SV=1	23	79038	1	1	1	1	1.7	726	9.13
Q6ZFI6	Os08g0502700 protein OS=Oryza sativa subsp. japonica GN=OJ1506_F01.10 PE=2 SV=1	23	44466	1	1	1	1	2.2	402	8.19
Q0D5J7	Cytochrome b6-f complex iron-sulfur subunit OS=Oryza sativa subsp. japonica GN=Os07g0556200 PE=2 SV=1	22	24211	1	1	1	1	5.3	225	8.54
P0C367	Photosystem II CP43 chlorophyll apoprotein OS=Oryza sativa subsp. japonica GN=psbC PE=3 SV=1	22	52214	2	2	2	2	4.7	473	6.71
Q10NK0	Fructose-1,6-bisphosphatase, chloroplast, putative, expressed OS=Oryza sativa subsp. japonica GN=Os03g0267300 PE=2 SV=1	22	44090	1	1	1	1	3.2	406	5
Q0DGG6	Os05g0533700 protein (Fragment) OS=Oryza sativa subsp. japonica GN=Os05g0533700 PE=3 SV=1	22	17922	1	1	1	1	5.8	154	9.12
Q7EZD7	Os07g0106200 protein OS=Oryza sativa subsp. japonica GN=P0617C02.124-1 PE=2 SV=1	22	57070	1	1	1	1	2.1	518	9.39
Q10BJ6	Methylenetetrahydrofolate reductase OS=Oryza sativa subsp. japonica GN=LOC_Os03g60090 PE=3 SV=1	22	64656	1	1	1	1	1.6	573	5.75
Q0J709	Unknown protein DS12 from 2D-PAGE of leaf, chloroplastic OS=Oryza sativa subsp. japonica GN=Os08g0242700 PE=4 SV=2	22	30418	1	1	1	1	3.9	283	5.72
C7IZV1	Os03g0182600 protein OS=Oryza sativa subsp. japonica GN=Os03g0182600 PE=4 SV=1	22	11046	1	1	1	1	11	100	9.62
Q69K73	Putative chaperonin 21 OS=Oryza sativa subsp. japonica GN=B1172G12.2 PE=3 SV=1	22	23202	1	1	1	1	5.1	216	5.72
Q7XE16	Cell division cycle protein 48, putative, expressed OS=Oryza sativa subsp. japonica GN=LOC_Os10g30580 PE=3 SV=2	22	90496	2	2	2	2	3.1	808	5.09
Q0JAI2	OSJNba0093F12.16 protein OS=Oryza sativa subsp. japonica GN=OSJNba0093F12.16 PE=1 SV=1	22	17851	1	1	1	1	5.4	166	9.23
Q0ILX9	Os12g0614000 protein (Fragment) OS=Oryza sativa subsp. japonica GN=Os12g0614000 PE=4 SV=1	22	26673	1	1	1	1	5.2	231	9.4
Q0DK50	Os05g0194900 protein (Fragment) OS=Oryza sativa subsp. japonica GN=Os05g0194900 PE=4 SV=1	22	31427	1	1	1	1	4.5	288	5.55
P0C361	Photosystem I iron-sulfur center OS=Oryza sativa subsp. japonica GN=psaC PE=3 SV=1	22	9406	1	1	1	1	11.1	81	6.51
Q65X66	Os05g0496200 protein OS=Oryza sativa subsp. japonica GN=Os05g0496200 PE=4 SV=1	21	18486	2	2	2	2	13.8	181	4.34
Q0J9B4	Os04g0662800 protein OS=Oryza sativa subsp. japonica GN=Os04g0662800 PE=4 SV=1	21	59056	1	1	1	1	3.3	549	8.74
Q5Z8V9	Delta-aminolevulinic acid dehydratase, chloroplastic OS=Oryza sativa subsp. japonica GN=HEMB PE=2 SV=1	21	46655	1	1	1	1	3.8	426	5.81
Q0DX85	Os02g0768600 protein (Fragment) OS=Oryza sativa subsp. japonica GN=Os02g0768600 PE=4 SV=1	21	33037	1	1	1	1	4.4	294	5.59
Q0IXV0	Os10g0397400 protein (Fragment) OS=Oryza sativa subsp. japonica GN=Os10g0397400 PE=4 SV=1	21	32444	1	1	1	1	3.7	272	7.38
Q8SAY0	50S ribosomal protein L18, chloroplastic OS=Oryza sativa subsp. japonica GN=RPL18 PE=2 SV=1	21	18243	1	1	1	1	8.8	170	10.32
Q6K689	Os02g0792800 protein OS=Oryza sativa subsp. japonica GN=P0700F06.13 PE=2 SV=1	21	60715	1	1	1	1	2.8	539	9.24
Q0DQM6	Os03g0579300 protein (Fragment) OS=Oryza sativa subsp. japonica GN=Os03g0579300 PE=4 SV=1	21	11245	1	1	1	1	9.3	97	10.4
Q94J17	Os01g0749200 protein OS=Oryza sativa subsp. japonica GN=P0481E12.38 PE=2 SV=1	21	26342	1	1	1	1	3.9	233	10.37
Q2QMX9	Calcium-transporting ATPase 1, plasma membrane-type OS=Oryza sativa subsp. japonica GN=Os12g0586600 PE=2 SV=1	21	112163	1	1	1	1	1.8	1020	5.86
Q10QL6	GRIM-19 protein, expressed OS=Oryza sativa subsp. japonica GN=Os03g0192400 PE=2 SV=1	21	15948	1	1	1	1	9.9	142	9.6
A3C4S7	Histone H2A OS=Oryza sativa subsp. japonica GN=OsJ_31536 PE=2 SV=1	21	14603	2	2	2	2	13.7	139	10.39
Q10RP0	Cell division cycle protein 48, putative, expressed OS=Oryza sativa subsp. japonica GN=Os03g0151800 PE=2 SV=1	21	90429	2	2	2	2	3.1	809	5.12
Q6H7U2	Zinc finger CCCH domain-containing protein 13 OS=Oryza sativa subsp. japonica GN=Os02g0161200 PE=2 SV=1	21	49276	1	1	1	1	2.6	426	9.18
Q0D5P8	Oxygen-evolving enhancer protein 3, chloroplastic OS=Oryza sativa subsp. japonica GN=Os07g0544800 PE=2 SV=1	21	22967	2	2	1	1	6.9	217	9.8
Q7Y1V2	Eukaryotic translation initiation factor 1A OS=Oryza sativa subsp. japonica GN=eif-1a-OF2 PE=2 SV=1	21	16500	1	1	1	1	6.9	144	5.15
Q0IUK5	Os11g0151300 protein (Fragment) OS=Oryza sativa subsp. japonica GN=Os11g0151300 PE=4 SV=1	21	18208	2	2	2	2	5.5	163	11.05
Q9LST8	Proteasome subunit beta type OS=Oryza sativa subsp. japonica GN=OsPBB1 PE=2 SV=1	21	29264	1	1	1	1	4.4	272	6.45
A2ZPB5	Uncharacterized protein OS=Oryza sativa subsp. japonica GN=OsJ_00395 PE=3 SV=1	21	103451	1	1	1	1	1.2	952	6.12
Q0JAC6	Os04g0605900 protein OS=Oryza sativa subsp. japonica GN=Os04g0605900 PE=2 SV=1	21	28401	3	3	3	3	11.5	244	10.04
Q0E3D7	Os02g0179900 protein OS=Oryza sativa subsp. japonica GN=Os02g0179900 PE=4 SV=1	21	34618	1	1	1	1	4.3	303	9.09
P0C457	50S ribosomal protein L33, chloroplastic OS=Oryza sativa subsp. japonica GN=rpl33 PE=3 SV=1	21	7866	2	2	2	2	31.8	66	10.2
A3B999	3-oxoacyl-[acyl-carrier-protein] synthase OS=Oryza sativa subsp. japonica GN=OsJ_20447 PE=3 SV=1	21	45233	3	3	2	2	4.7	426	7.12
Q6ASR1	Chaperonin protein OS=Oryza sativa subsp. japonica GN=Os05g0147400 PE=2 SV=1	20	59652	1	1	1	1	1.9	535	6.23
Q6K5R6	Os02g0478600 protein OS=Oryza sativa subsp. japonica GN=P0527E02.35 PE=2 SV=1	20	14866	1	1	1	1	6.2	130	9.94
Q0JC97	Os04g0483600 protein OS=Oryza sativa subsp. japonica GN=Os04g0483600 PE=4 SV=1	20	76423	1	1	1	1	1.7	662	5.34
Q0DFG2	Os05g0592600 protein OS=Oryza sativa subsp. japonica GN=Os05g0592600 PE=4 SV=1	20	135123	1	1	1	1	1.2	1207	5.17
Q0DHF6	Pyruvate decarboxylase 1 OS=Oryza sativa subsp. japonica GN=PDC1 PE=2 SV=1	20	66083	1	1	1	1	1.7	605	5.84
Q2F8W2	Ribosomal protein S19 OS=Oryza sativa subsp. japonica GN=rps19 PE=3 SV=1	20	11091	1	1	1	1	8.6	93	11.51
P12151	30S ribosomal protein S16, chloroplastic OS=Oryza sativa subsp. japonica GN=rps16 PE=3 SV=2	20	10164	1	1	1	1	9.4	85	10.59
Q6Z1C0	Nucleolin 1 OS=Oryza sativa subsp. japonica GN=Os08g0192900 PE=2 SV=1	20	60472	1	1	1	1	1.7	572	4.99
Q6I5Z8	Os05g0558000 protein OS=Oryza sativa subsp. japonica GN=OJ1214_E03.21 PE=2 SV=1	20	45670	1	1	1	1	4.1	415	9.65
Q2QYU8	Ubiquitin-activating enzyme E1 2, putative, expressed OS=Oryza sativa subsp. japonica GN=LOC_Os12g01520 PE=3 SV=2	20	109320	1	1	1	1	2.2	968	5.22
B9F7C9	Putative uncharacterized protein OS=Oryza sativa subsp. japonica GN=OsJ_10360 PE=4 SV=1	20	33899	1	1	1	1	5.1	294	8.49
Q0JNS6	Calmodulin-1 OS=Oryza sativa subsp. japonica GN=CAM1-1 PE=1 SV=2	20	16878	1	1	1	1	11.4	149	4.11
Q6Z702	Os02g0125100 protein OS=Oryza sativa subsp. japonica GN=P0575F10.36 PE=2 SV=1	20	56246	1	1	1	1	2.9	514	7.05
A3AI79	Putative uncharacterized protein OS=Oryza sativa subsp. japonica GN=OsJ_10948 PE=4 SV=1	20	29392	1	1	1	1	3.9	254	10.84
Q6ZLK0	Dolichyl-diphosphooligosaccharide--protein glycosyltransferase 48 kDa subunit OS=Oryza sativa subsp. japonica GN=OST48 PE=2 SV=1	20	48417	1	1	1	1	2.5	439	6.31
Q0DSY0	Os03g0281600 protein (Fragment) OS=Oryza sativa subsp. japonica GN=Os03g0281600 PE=3 SV=1	20	92013	1	1	1	1	1.3	845	5.04
Q0DA88	Os06g0669400 protein (Fragment) OS=Oryza sativa subsp. japonica GN=Os06g0669400 PE=1 SV=1	20	65603	1	1	1	1	1.6	609	5.16
Q5JK51	Os01g0957200 protein OS=Oryza sativa subsp. japonica GN=OJ1294_F06.15 PE=4 SV=1	20	42275	1	1	1	1	2.6	389	7.1
Q5Z6F0	Probable aquaporin TIP2-2 OS=Oryza sativa subsp. japonica GN=TIP2-2 PE=2 SV=1	19	25169	1	1	1	1	4.4	248	5.67
Q67VZ1	Annexin OS=Oryza sativa subsp. japonica GN=P0516A04.15 PE=2 SV=1	19	35984	1	1	1	1	3.8	317	6.21
A3AI13	Putative uncharacterized protein OS=Oryza sativa subsp. japonica GN=OsJ_10878 PE=3 SV=1	19	24970	1	1	1	1	3.5	226	10.05
A3BFP4	Putative uncharacterized protein OS=Oryza sativa subsp. japonica GN=OsJ_22760 PE=4 SV=1	19	31970	1	1	1	1	4	298	6.46
B9FFX9	Putative uncharacterized protein OS=Oryza sativa subsp. japonica GN=OsJ_15338 PE=4 SV=1	19	100428	1	1	1	1	1.2	903	8.44
A3AHG6	Putative uncharacterized protein OS=Oryza sativa subsp. japonica GN=OsJ_10668 PE=4 SV=1	19	159764	1	1	1	1	1.2	1440	6.15
Q5KQG1	Putative AT1 protein OS=Oryza sativa subsp. japonica GN=OSJNBb0086G17.14 PE=4 SV=1	19	52198	1	1	1	1	3.2	501	11.67
Q6ZDW5	60S ribosomal protein L18 OS=Oryza sativa subsp. japonica GN=P0618H09.15 PE=2 SV=1	19	21992	1	1	1	1	4.1	195	11.41
Q850Z4	Expressed protein OS=Oryza sativa subsp. japonica GN=OSJNBb0027B08.11 PE=4 SV=1	19	73737	1	1	1	1	2.3	659	9.52
Q0DKL7	Importin subunit alpha OS=Oryza sativa subsp. japonica GN=Os05g0155500 PE=2 SV=1	19	59100	1	1	1	1	2.4	534	5.18
Q53LQ3	Os11g0199600 protein OS=Oryza sativa subsp. japonica GN=Os11g0199600 PE=2 SV=1	19	30721	1	1	1	1	5.9	273	10
P0C1G8	Proteasome subunit alpha type-4-1 OS=Oryza sativa subsp. japonica GN=PAC1 PE=2 SV=1	19	27198	1	1	1	1	3.6	250	6.44
B9FTG2	Putative uncharacterized protein OS=Oryza sativa subsp. japonica GN=OsJ_21455 PE=3 SV=1	19	61548	1	1	1	1	3.4	565	8.73
P0C314	ATP-dependent Clp protease proteolytic subunit OS=Oryza sativa subsp. japonica GN=clpP PE=3 SV=1	19	24882	1	1	1	1	4.2	216	4.64
Q7XMI6	Eukaryotic translation initiation factor 3 subunit H OS=Oryza sativa subsp. japonica GN=OSJNBb0006N15.13 PE=2 SV=2	19	39644	1	1	1	1	7.2	347	4.78
Q0JCW9	3-oxoacyl-[acyl-carrier-protein] synthase OS=Oryza sativa subsp. japonica GN=Os04g0445700 PE=3 SV=1	18	47298	2	2	2	2	5.4	442	5.7
A3BUG8	Putative uncharacterized protein OS=Oryza sativa subsp. japonica GN=OsJ_27806 PE=4 SV=1	18	93601	1	1	1	1	1	834	6.01
Q654U8	Os06g0247500 protein OS=Oryza sativa subsp. japonica GN=OJ1136_C11.21 PE=4 SV=1	18	61907	1	1	1	1	1.8	567	6.01
Q651M7	Os09g0525200 protein OS=Oryza sativa subsp. japonica GN=OSJNBa0047P18.28 PE=2 SV=1	18	30968	1	1	1	1	4.8	270	9.79
Q6YSX0	Os07g0674200 protein OS=Oryza sativa subsp. japonica GN=P0037D09.3 PE=1 SV=1	18	14465	2	2	2	2	15.4	130	9.57
Q2QQ48	Eukaryotic translation initiation factor 5A-2, putative, expressed OS=Oryza sativa subsp. japonica GN=LOC_Os12g32240 PE=2 SV=1	18	17774	1	1	1	1	7.5	160	5.6
A3BEE9	Glyceraldehyde-3-phosphate dehydrogenase OS=Oryza sativa subsp. japonica GN=OsJ_22288 PE=3 SV=1	18	41948	1	1	1	1	4	403	8.82
Q2QPK8	Mitochondrial ribosomal protein S3, putative OS=Oryza sativa subsp. japonica GN=LOC_Os12g34130 PE=3 SV=1	18	85904	1	1	1	1	1.1	752	9.87
Q75IR7	Os05g0163000 protein OS=Oryza sativa subsp. japonica GN=OSJNBb0099P06.6 PE=3 SV=1	18	68760	1	1	1	1	1.5	606	5.94
Q0DAU7	Os06g0625400 protein (Fragment) OS=Oryza sativa subsp. japonica GN=Os06g0625400 PE=3 SV=1	18	94960	1	1	1	1	1.3	846	5.23
Q6ZGP5	Os02g0753300 protein OS=Oryza sativa subsp. japonica GN=OJ1288_G09.19 PE=2 SV=1	18	20315	1	1	1	1	4.7	193	6.18
B9F430	Putative uncharacterized protein OS=Oryza sativa subsp. japonica GN=OsJ_08758 PE=3 SV=1	18	43805	2	2	2	2	5.6	390	9.9
Q851R1	Putative uncharacterized protein OSJNBa0052F07.12 OS=Oryza sativa subsp. japonica GN=OSJNBa0052F07.12 PE=4 SV=1	18	78982	1	1	1	1	3.3	672	6.09
P49027	Guanine nucleotide-binding protein subunit beta-like protein A OS=Oryza sativa subsp. japonica GN=RACK1A PE=1 SV=1	18	36665	1	1	1	1	3.9	334	5.97
B9FAZ2	Putative uncharacterized protein OS=Oryza sativa subsp. japonica GN=OsJ_09330 PE=4 SV=1	18	26066	1	1	1	1	4.5	245	10.21
Q5ZBH5	DEAD-box ATP-dependent RNA helicase 25 OS=Oryza sativa subsp. japonica GN=Os01g0618400 PE=2 SV=1	18	65993	1	1	1	1	2.7	594	9.62
Q0IM79	Os12g0590500 protein OS=Oryza sativa subsp. japonica GN=Os12g0590500 PE=3 SV=2	18	321530	1	1	1	1	0.7	2815	5.01
A2ZVC0	Uncharacterized protein OS=Oryza sativa subsp. japonica GN=OsJ_02582 PE=4 SV=1	18	22570	1	1	1	1	5.7	209	4.95
Q0J0L9	Os09g0493600 protein OS=Oryza sativa subsp. japonica GN=Os09g0493600 PE=2 SV=1	18	24313	1	1	1	1	6.2	225	6.15
P0C477	30S ribosomal protein S18, chloroplastic OS=Oryza sativa subsp. japonica GN=rps18 PE=3 SV=1	18	19701	1	1	1	1	4.3	163	12.05
Q7XMP6	OSJNBb0059K02.15 protein OS=Oryza sativa subsp. japonica GN=OSJNBb0059K02.15 PE=2 SV=1	18	64153	1	1	1	1	1.6	613	6.83
A3BJ14	Putative uncharacterized protein OS=Oryza sativa subsp. japonica GN=OsJ_23992 PE=4 SV=1	18	17911	1	1	1	1	7.4	163	11.75
Q6YW54	Os08g0385900 protein OS=Oryza sativa subsp. japonica GN=B1090H08.54 PE=2 SV=1	17	33099	1	1	1	1	2.9	279	11.88
Q6K9C3	Serine/arginine-rich splicing factor RSZ23 OS=Oryza sativa subsp. japonica GN=RSZ23 PE=2 SV=1	17	22955	1	1	1	1	5	200	11.33
Q2R339	Citrate synthase OS=Oryza sativa subsp. japonica GN=Os11g0538900 PE=2 SV=1	17	52557	1	1	1	1	3.4	472	7.71
Q5VMJ3	Profilin LP04 OS=Oryza sativa subsp. japonica GN=Os06g0152100 PE=2 SV=1	17	14352	1	1	1	1	9.9	131	4.73
B7E324	cDNA clone:001-018-H07, full insert sequence OS=Oryza sativa subsp. japonica PE=2 SV=1	17	14815	1	1	1	1	6.5	138	9.55
Q6Z3V7	Putative Photosystem I reaction center subunit IV OS=Oryza sativa subsp. japonica GN=P0673E01.25 PE=4 SV=1	17	15537	1	1	1	1	20.1	149	9.64
Q7EY69	Os08g0427900 protein OS=Oryza sativa subsp. japonica GN=OSJNBb0032E15.120 PE=4 SV=1	16	30473	2	2	2	2	9.1	286	11.05
Q0DA00	Os06g0687700 protein (Fragment) OS=Oryza sativa subsp. japonica GN=Os06g0687700 PE=3 SV=1	16	32696	1	1	1	1	4	302	6.04
Q0J889	Ribosomal protein L37 OS=Oryza sativa subsp. japonica GN=Os08g0128500 PE=3 SV=2	16	11044	1	1	1	1	8.5	94	11.86
Q6H6D2	Porphobilinogen deaminase, chloroplastic OS=Oryza sativa subsp. japonica GN=HEMC PE=2 SV=1	16	38943	1	1	1	1	2.8	358	7.06
Q943W1	Os01g0501800 protein OS=Oryza sativa subsp. japonica GN=B1080D07.27 PE=2 SV=1	16	35068	1	1	1	1	2.7	333	6.1
Q0ILJ3	Sucrose transport protein SUT2 OS=Oryza sativa subsp. japonica GN=SUT2 PE=2 SV=2	16	53637	2	2	1	1	2.4	501	9.13
Q6EP08	Putative uncharacterized protein B1106B03.31 OS=Oryza sativa subsp. japonica GN=B1106B03.31 PE=4 SV=1	16	18053	1	1	1	1	8.4	167	10.8
Q7XI68	Os07g0627800 protein OS=Oryza sativa subsp. japonica GN=P0506F02.114 PE=2 SV=1	16	41535	1	1	1	1	4.3	369	8.67
A3ADX8	Putative uncharacterized protein OS=Oryza sativa subsp. japonica GN=OsJ_09341 PE=3 SV=1	16	13231	1	1	1	1	6.6	122	10.7
Q0ISF5	Os11g0526200 protein OS=Oryza sativa subsp. japonica GN=Os11g0526200 PE=4 SV=1	16	14424	1	1	1	1	11.9	126	7.63
H2KWV8	Glycine-rich RNA-binding protein GRP1A, putative, expressed OS=Oryza sativa subsp. japonica GN=LOC_Os12g43600 PE=4 SV=1	16	12032	1	1	1	1	8.5	117	4.93
Q7XC37	Nucleoside diphosphate kinase OS=Oryza sativa subsp. japonica GN=Os10g0563700 PE=2 SV=1	15	16769	1	1	1	1	6	151	6.85
Q10RZ3	60S ribosomal protein L21, putative, expressed OS=Oryza sativa subsp. japonica GN=Os03g0141000 PE=4 SV=1	15	18744	2	2	2	2	9.8	164	10.41
Q6Z8K7	Os02g0750100 protein OS=Oryza sativa subsp. japonica GN=P0431B06.12 PE=3 SV=1	15	26202	1	1	1	1	3.7	243	4.98
Q0D5Z2	Os07g0523300 protein (Fragment) OS=Oryza sativa subsp. japonica GN=Os07g0523300 PE=3 SV=1	15	11289	1	1	1	1	8.4	95	10.18
Q5Z6U5	T-complex protein 1 subunit gamma OS=Oryza sativa subsp. japonica GN=P0551A03.30 PE=2 SV=1	15	61316	1	1	1	1	1.6	558	6.23
Q7XPU3	OSJNBa0088H09.13 protein OS=Oryza sativa subsp. japonica GN=OSJNBa0088H09.13 PE=4 SV=1	15	36884	1	1	1	1	3.9	330	9.8
Q0IR97	21 kDa protein OS=Oryza sativa subsp. japonica GN=Os11g0660500 PE=2 SV=1	15	18991	1	1	1	1	5.4	168	4.51
Q75M08	Protein disulfide isomerase-like 2-1 OS=Oryza sativa subsp. japonica GN=PDIL2-1 PE=2 SV=2	15	40287	1	1	1	1	3.8	366	6.58
A3ADU6	Putative uncharacterized protein OS=Oryza sativa subsp. japonica GN=OsJ_09307 PE=4 SV=1	15	41620	1	1	1	1	2.9	375	8.88
Q2R1J7	40S ribosomal protein S9, putative, expressed OS=Oryza sativa subsp. japonica GN=LOC_Os11g38949 PE=3 SV=1	15	22404	1	1	1	1	4.2	192	10.21
B9F6V9	Putative uncharacterized protein OS=Oryza sativa subsp. japonica GN=OsJ_13042 PE=3 SV=1	15	31327	1	1	1	1	4.6	284	10.43
Q2QNG7	ATP-citrate synthase alpha chain protein 3 OS=Oryza sativa subsp. japonica GN=ACLA-3 PE=2 SV=1	15	47107	1	1	1	1	2.4	423	5.45
A3BYS9	Putative uncharacterized protein OS=Oryza sativa subsp. japonica GN=OsJ_29349 PE=4 SV=1	15	13728	2	2	1	1	6.7	119	11.39
Q75K90	Phosphoglycerate kinase OS=Oryza sativa subsp. japonica GN=OJ1118_C04.1 PE=3 SV=1	14	32482	1	1	1	1	5.8	310	9.93
A2ZW27	Ketol-acid reductoisomerase OS=Oryza sativa subsp. japonica GN=OsJ_02845 PE=3 SV=1	14	63176	1	1	1	1	2.6	581	6.22
Q0JJ47	Aspartate aminotransferase OS=Oryza sativa subsp. japonica GN=Os01g0760600 PE=2 SV=1	14	50074	1	1	1	1	1.7	460	8.61
Q9ZP20	Thioredoxin M5, chloroplastic OS=Oryza sativa subsp. japonica GN=TRXM PE=2 SV=1	14	18917	1	1	1	1	5.2	172	8.16
B9F9K4	Putative uncharacterized protein OS=Oryza sativa subsp. japonica GN=OsJ_11636 PE=4 SV=1	14	75150	1	1	1	1	1	677	5.1
P0C319	Cytochrome b6-f complex subunit 4 OS=Oryza sativa subsp. japonica GN=petD PE=3 SV=1	14	17549	1	1	1	1	6.2	160	6.56
Q53JF7	ABA/WDS induced protein, expressed OS=Oryza sativa subsp. japonica GN=Os11g0167800 PE=2 SV=1	14	15456	1	1	1	1	26.1	138	6.2
A3A3C5	Putative uncharacterized protein OS=Oryza sativa subsp. japonica GN=OsJ_05455 PE=4 SV=1	14	50679	1	1	1	1	1.9	470	6.69
Q0D673	Probable protein phosphatase 2C 62 OS=Oryza sativa subsp. japonica GN=Os07g0507000 PE=2 SV=1	14	31835	1	1	1	1	3.4	290	6.46
Q0D9E5	Os06g0724600 protein OS=Oryza sativa subsp. japonica GN=Os06g0724600 PE=2 SV=1	14	18720	1	1	1	1	6.1	164	10.31
Q0IZY3	Os09g0542000 protein (Fragment) OS=Oryza sativa subsp. japonica GN=Os09g0542000 PE=4 SV=1	14	32752	1	1	1	1	5.7	299	10.25
Q8LHL0	Os07g0623300 protein OS=Oryza sativa subsp. japonica GN=P0524E08.112 PE=2 SV=2	14	32281	1	1	1	1	4	275	11.35
Q0JCT1	Histone H3.3 OS=Oryza sativa subsp. japonica GN=H3 PE=1 SV=2	14	15454	1	1	1	1	5.1	136	11.15
Q0DWQ7	Cyclin-B1-2 OS=Oryza sativa subsp. japonica GN=CYCB1-2 PE=3 SV=1	14	43322	1	1	1	1	2.6	391	5.89
Q0JFH5	Eukaryotic translation initiation factor 3 subunit M OS=Oryza sativa subsp. japonica GN=Os04g0103200 PE=2 SV=1	14	46904	1	1	1	1	4.6	416	5.07
Q7XLP7	OSJNBa0044M19.9 protein OS=Oryza sativa subsp. japonica GN=OSJNBa0044M19.9 PE=2 SV=2	14	41636	1	1	1	1	3.1	389	5.66
Q9FW34	Os05g0101400 protein OS=Oryza sativa subsp. japonica GN=P0036D10.8 PE=2 SV=2	14	15033	1	1	1	1	6.6	137	10.68
C0L6L1	LOX9 (Fragment) OS=Oryza sativa subsp. japonica PE=2 SV=1	14	15808	1	1	1	1	9.4	139	9.06
B9G4B3	Os09g0491772 protein OS=Oryza sativa subsp. japonica GN=Os09g0491772 PE=3 SV=1	14	72925	1	1	1	1	1.3	684	5.66
Q10P22	Os03g0249900 protein OS=Oryza sativa subsp. japonica GN=Os03g0249900 PE=2 SV=1	13	35145	1	1	1	1	7.2	318	8.72
Q8S1Z0	Os01g0810100 protein OS=Oryza sativa subsp. japonica GN=P0468B07.33 PE=2 SV=1	13	62215	1	1	1	1	1.7	533	9.36
Q0JM17	DEAD-box ATP-dependent RNA helicase 56 OS=Oryza sativa subsp. japonica GN=Os01g0549700 PE=2 SV=2	13	49193	1	1	1	1	2.3	432	5.45
Q6Z504	50S ribosomal protein L20 OS=Oryza sativa subsp. japonica GN=OSJNBa0036E18.33 PE=3 SV=1	13	14347	1	1	1	1	5.9	119	12.13
H2KVZ6	40S ribosomal protein S25, putative, expressed OS=Oryza sativa subsp. japonica GN=LOC_Os11g05562 PE=4 SV=1	13	11784	1	1	1	1	8.4	107	10.38
Q2QP83	Transposon protein, putative, CACTA, En/Spm sub-class OS=Oryza sativa subsp. japonica GN=LOC_Os12g35370 PE=4 SV=2	13	91693	1	1	1	1	1.1	785	7.09
Q8H3I3	40S ribosomal protein SA OS=Oryza sativa subsp. japonica GN=B1056G08.113 PE=1 SV=2	13	33122	1	1	1	1	3.6	305	4.97
