# Supplementary material for: Screening of Proximal and Interacting Proteins in Rice Protoplasts by Proximity-Dependent Biotinylation
Source: Front Plant Sci. 2017 May 12;8:749. doi: 10.3389/fpls.2017.00749 (PMC5427108; doi:10.3389/fpls.2017.00749)
Supplement: Supplementary file 4 [file Table_4.XLSX]

## Sheet: Sheet1
Suppl. Table S4. List of proteins identified by pUbi-BirAG-OsFD2
prot_acc	prot_desc	prot_score	prot_mass	prot_matches	prot_matches_sig	prot_sequences	prot_sequences_sig	prot_cover	prot_len	prot_pi
Q0D868	Os07g0180900 protein (Fragment) OS=Oryza sativa subsp. japonica GN=Os07g0180900 PE=4 SV=1	120	46779	8	8	5	5	14.6	425	10.65
H2KWK1	Heat shock cognate 70 kDa protein, putative, expressed OS=Oryza sativa subsp. japonica GN=LOC_Os11g47760 PE=3 SV=1	96	66239	6	6	3	3	6.1	602	4.97
Q84RU7	Os07g0475800 protein OS=Oryza sativa subsp. japonica GN=P0571D04.124 PE=2 SV=1	85	33417	2	2	1	1	5.8	291	8.83
Q0JDZ7	40S ribosomal protein S8 OS=Oryza sativa subsp. japonica GN=OSJNBa0038P21.4 PE=2 SV=1	84	25027	4	4	3	3	8.1	221	10.41
A3AX90	Putative uncharacterized protein OS=Oryza sativa subsp. japonica GN=OsJ_16101 PE=4 SV=1	79	92592	4	4	4	4	6.4	800	8.79
Q10LH4	Nucleolar protein NOP5, putative, expressed OS=Oryza sativa subsp. japonica GN=Os03g0350300 PE=2 SV=1	65	62764	5	5	4	4	8.8	568	8.91
Q0D852	Os07g0184300 protein OS=Oryza sativa subsp. japonica GN=Os07g0184300 PE=3 SV=1	65	13381	3	3	2	2	21.2	118	10.72
Q93X08	Os09g0553200 protein OS=Oryza sativa subsp. japonica GN=UGP PE=2 SV=1	64	51821	2	2	2	2	5.8	469	5.43
Q5JKH1	Os01g0924900 protein OS=Oryza sativa subsp. japonica GN=B1033B05.16 PE=2 SV=1	63	56347	2	2	2	2	7.3	509	6.14
Q8H5T5	Os07g0636000 protein OS=Oryza sativa subsp. japonica GN=OJ1136_D11.103 PE=2 SV=1	62	66168	5	5	5	5	10.2	600	9.16
Q8LH97	40S ribosomal protein S6 OS=Oryza sativa subsp. japonica GN=P0594D10.135 PE=2 SV=1	60	28683	6	6	4	4	15.6	250	10.66
A3AID2	Putative uncharacterized protein OS=Oryza sativa subsp. japonica GN=OsJ_11000 PE=4 SV=1	59	64916	3	3	3	3	4.4	593	9.51
Q7XUC9	Histone H4 OS=Oryza sativa subsp. japonica GN=OSJNBa0088A01.17 PE=2 SV=2	57	11402	3	3	3	3	33	103	11.48
Q7F2F5	P0402A09.11 protein OS=Oryza sativa subsp. japonica GN=P0402A09.11 PE=4 SV=1	55	108007	2	2	2	2	3.3	990	9.57
A3A7A3	Putative uncharacterized protein OS=Oryza sativa subsp. japonica GN=OsJ_06877 PE=4 SV=1	53	90959	4	4	3	3	9.1	804	5.54
P0C434	Photosystem Q(B) protein OS=Oryza sativa subsp. japonica GN=psbA PE=3 SV=1	53	39052	1	1	1	1	3.7	353	5.21
Q5VMT5	Os06g0286351 protein OS=Oryza sativa subsp. japonica GN=P0502B12.54 PE=2 SV=1	51	176483	4	4	2	2	2	1561	6.19
P0C540	Actin-7 OS=Oryza sativa subsp. japonica GN=ACT7 PE=3 SV=1	51	41873	2	2	1	1	4.3	376	5.23
Q8H4Z0	Os07g0184800 protein OS=Oryza sativa subsp. japonica GN=OJ1046_F10.127 PE=2 SV=1	50	28513	1	1	1	1	11.5	278	10.51
Q10LF8	Nucleolar protein Nop56, putative, expressed OS=Oryza sativa subsp. japonica GN=Os03g0352300 PE=4 SV=1	48	61579	3	3	2	2	6.5	552	8.64
Q9SNK3	Glyceraldehyde-3-phosphate dehydrogenase OS=Oryza sativa subsp. japonica GN=Os03g0129300 PE=3 SV=1	47	47537	4	4	4	4	11.7	444	6.22
Q0J5J5	G-box binding factor OS=Oryza sativa subsp. japonica GN=Os08g0430500 PE=2 SV=1	47	28979	1	1	1	1	4.7	256	4.78
Q5VRC9	Os01g0179300 protein OS=Oryza sativa subsp. japonica GN=P0509B06.20 PE=4 SV=1	47	35262	4	4	2	2	13.3	331	4.87
Q2QUQ9	Os12g0256300 protein OS=Oryza sativa subsp. japonica GN=Os12g15420 PE=2 SV=1	46	90412	1	1	1	1	2.5	787	7.68
A3AXI2	Putative uncharacterized protein OS=Oryza sativa subsp. japonica GN=OsJ_16200 PE=4 SV=1	45	77584	2	2	1	1	1.8	728	4.91
B9F9K4	Putative uncharacterized protein OS=Oryza sativa subsp. japonica GN=OsJ_11636 PE=4 SV=1	42	75150	3	3	3	3	7.1	677	5.1
B7SDE4	60S ribosomal protein L5 OS=Oryza sativa subsp. japonica GN=OsJ_04400 PE=2 SV=1	42	34773	3	3	2	2	12.2	304	9.11
Q0DRW2	Os03g0350100 protein (Fragment) OS=Oryza sativa subsp. japonica GN=Os03g0350100 PE=4 SV=1	41	61141	3	3	3	3	8.1	556	8.87
Q7Y1I5	Os03g0796501 protein OS=Oryza sativa subsp. japonica GN=OSJNBa0094F01.24 PE=4 SV=1	40	44632	3	3	3	3	9.4	404	10.55
B7ERZ5	Pyruvate decarboxylase isozyme 2 OS=Oryza sativa subsp. japonica PE=2 SV=1	39	65761	1	1	1	1	3	605	5.53
Q0ITS8	60S ribosomal protein L10-1 OS=Oryza sativa subsp. japonica GN=SC34 PE=2 SV=1	38	25729	1	1	1	1	5.4	224	10.26
Q0DFG2	Os05g0592600 protein OS=Oryza sativa subsp. japonica GN=Os05g0592600 PE=4 SV=1	38	135123	3	3	2	2	3.1	1207	5.17
Q2QMG2	Methylcrotonoyl-CoA carboxylase subunit alpha, mitochondrial OS=Oryza sativa subsp. japonica GN=MCCA PE=2 SV=2	38	80690	1	1	1	1	2.7	737	6.32
Q0DA75	Os06g0671900 protein OS=Oryza sativa subsp. japonica GN=Os06g0671900 PE=3 SV=1	35	49060	1	1	1	1	2.5	433	4.66
Q0JBZ3	OSJNBa0029H02.25 protein OS=Oryza sativa subsp. japonica GN=OSJNBa0029H02.25 PE=2 SV=1	35	92850	1	1	1	1	1.4	846	6.03
B9FBD9	Putative uncharacterized protein OS=Oryza sativa subsp. japonica GN=OsJ_09449 PE=4 SV=1	35	63635	1	1	1	1	2.8	565	6.2
Q6ZDR7	Os08g0486200 protein OS=Oryza sativa subsp. japonica GN=P0481F05.17 PE=2 SV=1	34	33521	3	3	2	2	7.3	289	11.8
P0C2Z6	ATP synthase subunit alpha, chloroplastic OS=Oryza sativa subsp. japonica GN=atpA PE=3 SV=1	34	55687	3	3	3	3	6.1	507	5.95
Q2EIG9	U1 small nuclear ribonucleoprotein 70K splice variant 1 OS=Oryza sativa subsp. japonica PE=2 SV=1	32	24959	1	1	1	1	6.8	220	9.58
Q10QD8	40S ribosomal protein S3a OS=Oryza sativa subsp. japonica GN=Os03g0200500 PE=1 SV=1	32	29880	2	2	2	2	9.9	262	9.81
Q0INR5	40S ribosomal protein S3a OS=Oryza sativa subsp. japonica GN=LOC_Os12g21798 PE=3 SV=1	32	29863	2	2	2	2	13.8	260	9.81
B9EXB9	Uncharacterized protein OS=Oryza sativa subsp. japonica GN=OsJ_02081 PE=4 SV=1	31	114589	3	3	3	3	3.7	1002	6.14
Q0JBZ7	Os04g0501000 protein OS=Oryza sativa subsp. japonica GN=Os04g0501000 PE=3 SV=2	30	16900	1	1	1	1	8.6	152	10.25
Q69K05	CAX-interacting protein 4 (CAXIP4)-like OS=Oryza sativa subsp. japonica GN=P0414D03.38 PE=2 SV=1	30	42237	2	2	1	1	3.7	377	9.4
Q6ZI53	Elongation factor Tu OS=Oryza sativa subsp. japonica GN=OJ1126_D09.31-1 PE=2 SV=1	30	50610	1	1	1	1	2.4	467	6.19
Q0JKF5	Os01g0678600 protein OS=Oryza sativa subsp. japonica GN=Os01g0678600 PE=2 SV=1	30	21563	2	2	1	1	7.1	196	11.31
Q8H7V0	40S ribosomal protein S17, putative, expressed OS=Oryza sativa subsp. japonica GN=OSJNBb0043C10.11 PE=3 SV=1	29	16605	2	2	2	2	13.9	144	10.34
Q8H3M0	Os08g0428800 protein OS=Oryza sativa subsp. japonica GN=P0479C08.106 PE=3 SV=1	29	18660	1	1	1	1	9.6	178	10.46
B9F3Z9	Putative uncharacterized protein OS=Oryza sativa subsp. japonica GN=OsJ_08701 PE=4 SV=1	29	34392	2	2	2	2	9.2	305	5.72
Q653V9	Os06g0683200 protein OS=Oryza sativa subsp. japonica GN=P0547F09.39 PE=2 SV=1	29	20897	1	1	1	1	5.8	190	9.8
P0C512	Ribulose bisphosphate carboxylase large chain OS=Oryza sativa subsp. japonica GN=rbcL PE=1 SV=1	29	53418	1	1	1	1	2.7	477	6.22
Q6ZIA1	Os08g0530200 protein OS=Oryza sativa subsp. japonica GN=OJ1770_H02.31 PE=2 SV=1	29	19585	2	2	2	2	11.1	171	10.36
Q6Z1C0	Nucleolin 1 OS=Oryza sativa subsp. japonica GN=Os08g0192900 PE=2 SV=1	29	60472	1	1	1	1	1.7	572	4.99
B9EW46	Uncharacterized protein OS=Oryza sativa subsp. japonica GN=OsJ_01540 PE=3 SV=1	29	38845	1	1	1	1	4.2	353	5.68
Q6ZBF6	BRI1-KD interacting protein 131 OS=Oryza sativa subsp. japonica GN=P0671F11.9 PE=2 SV=1	28	69555	1	1	1	1	2.9	621	8.81
Q10HC8	Chlorophyll a-b binding protein, chloroplast, putative, expressed OS=Oryza sativa subsp. japonica GN=LOC_Os03g39610 PE=4 SV=1	28	23833	1	1	1	1	5.5	219	4.87
Q2QNF3	60S ribosomal protein L2, putative, expressed OS=Oryza sativa subsp. japonica GN=LOC_Os12g38000 PE=1 SV=1	28	28460	2	2	2	2	9.2	261	10.99
Q6YSX0	Os07g0674200 protein OS=Oryza sativa subsp. japonica GN=P0037D09.3 PE=1 SV=1	28	14465	1	1	1	1	9.2	130	9.57
Q75J18	60S ribosomal protein L13a-2, putative, expressed OS=Oryza sativa subsp. japonica GN=OSJNBb0081K01.9 PE=2 SV=1	27	23829	1	1	1	1	5.8	206	10.31
B9FVT7	Putative uncharacterized protein OS=Oryza sativa subsp. japonica GN=OsJ_23316 PE=4 SV=1	26	70120	1	1	1	1	2.2	632	10.55
Q0JGH0	Os01g0924000 protein OS=Oryza sativa subsp. japonica GN=Os01g0924000 PE=2 SV=1	26	21369	2	2	2	2	8.7	195	10.04
Q7X8Y1	OSJNBa0074L08.19 protein OS=Oryza sativa subsp. japonica GN=OSJNBa0074L08.19 PE=4 SV=2	25	42700	1	1	1	1	2.5	357	9.77
Q0DKF0	60S ribosomal protein L10-2 OS=Oryza sativa subsp. japonica GN=SG12 PE=2 SV=1	25	25112	1	1	1	1	5.5	219	10.38
Q6ER94	2-Cys peroxiredoxin BAS1, chloroplastic OS=Oryza sativa subsp. japonica GN=BAS1 PE=1 SV=1	25	28307	1	1	1	1	5	261	5.67
A3B999	3-oxoacyl-[acyl-carrier-protein] synthase OS=Oryza sativa subsp. japonica GN=OsJ_20447 PE=3 SV=1	25	45233	1	1	1	1	3.1	426	7.12
Q9SNN5	Os06g0130800 protein OS=Oryza sativa subsp. japonica GN=P0493C11.9 PE=2 SV=1	25	25165	1	1	1	1	5.4	240	10.29
B9G228	Putative uncharacterized protein OS=Oryza sativa subsp. japonica GN=OsJ_28344 PE=4 SV=1	24	55842	2	2	1	1	6	463	8.91
P0C358	Photosystem I P700 chlorophyll a apoprotein A2 OS=Oryza sativa subsp. japonica GN=psaB PE=3 SV=1	23	82622	1	1	1	1	1.9	734	6.63
Q6YY64	60S ribosomal protein L6 OS=Oryza sativa subsp. japonica GN=OSJNBa0006O15.44 PE=2 SV=1	23	24243	1	1	1	1	5	219	10.11
Q0DSD6	Os03g0315800 protein (Fragment) OS=Oryza sativa subsp. japonica GN=Os03g0315800 PE=4 SV=1	23	42184	1	1	1	1	2.6	390	4.57
Q0E158	40S ribosomal protein S8 OS=Oryza sativa subsp. japonica GN=Os02g0489400 PE=1 SV=1	23	24928	1	1	1	1	7.3	220	10.41
Q0JNK3	Os01g0282800 protein OS=Oryza sativa subsp. japonica GN=Os01g0282800 PE=2 SV=1	22	50937	1	1	1	1	2.5	447	4.73
Q0E446	Os02g0137200 protein (Fragment) OS=Oryza sativa subsp. japonica GN=Os02g0137200 PE=3 SV=1	22	29526	1	1	1	1	4.7	274	10.49
Q5JMX3	Os01g0752800 protein OS=Oryza sativa subsp. japonica GN=P0435B05.27 PE=4 SV=1	22	19150	1	1	1	1	17.5	166	6.82
A3BQX7	Putative uncharacterized protein OS=Oryza sativa subsp. japonica GN=OsJ_26511 PE=3 SV=1	22	31434	1	1	1	1	4	275	9.98
Q6AVL0	Putative kinase OS=Oryza sativa subsp. japonica GN=OJ1519_A12.11 PE=4 SV=1	22	66019	1	1	1	1	4.6	589	6.6
Q5VMJ3	Profilin LP04 OS=Oryza sativa subsp. japonica GN=Os06g0152100 PE=2 SV=1	22	14352	1	1	1	1	9.9	131	4.73
P0C491	30S ribosomal protein S7, chloroplastic OS=Oryza sativa subsp. japonica GN=rps7-A PE=3 SV=1	22	17618	1	1	1	1	6.4	156	11.82
C7J830	Os10g0439600 protein OS=Oryza sativa subsp. japonica GN=Os10g0439600 PE=4 SV=1	22	28130	1	1	1	1	6.3	237	9.61
Q0E3B7	Os02g0184200 protein (Fragment) OS=Oryza sativa subsp. japonica GN=Os02g0184200 PE=4 SV=2	22	37219	1	1	1	1	3.6	360	6.12
Q0DPA4	Os03g0704000 protein OS=Oryza sativa subsp. japonica GN=Os03g0704000 PE=4 SV=2	21	23648	1	1	1	1	5.4	203	7.56
Q0IPU6	Os12g0167900 protein OS=Oryza sativa subsp. japonica GN=RPL3A PE=2 SV=1	21	44835	2	2	1	1	2.8	389	10.1
Q6YUV4	Os02g0189000 protein OS=Oryza sativa subsp. japonica GN=OSJNBb0031B09.3 PE=2 SV=1	21	16725	2	2	2	2	12.3	146	10.39
H2KWU8	5-methyltetrahydropteroyltriglutamate-homocysteine methyltransferase, putative, expressed OS=Oryza sativa subsp. japonica GN=LOC_Os12g42884 PE=3 SV=1	21	84925	1	1	1	1	1.3	766	5.93
Q0JJA0	60S ribosomal protein L18a OS=Oryza sativa subsp. japonica GN=Os01g0752300 PE=1 SV=1	21	21500	1	1	1	1	6.2	178	10.45
B9FAU8	Putative uncharacterized protein OS=Oryza sativa subsp. japonica GN=OsJ_09237 PE=3 SV=1	21	32393	1	1	1	1	5.1	296	10.68
E0X6U7	82kDa heat shock protein OS=Oryza sativa subsp. japonica PE=2 SV=1	20	80429	1	1	1	1	1.3	699	5
Q0JAC6	Os04g0605900 protein OS=Oryza sativa subsp. japonica GN=Os04g0605900 PE=2 SV=1	20	28401	1	1	1	1	4.5	244	10.04
Q5QMD6	DNAJ heat shock N-terminal domain-containing protein-like OS=Oryza sativa subsp. japonica GN=P0516D04.8 PE=4 SV=1	20	67650	1	1	1	1	5.1	603	9.13
Q6YTY2	Os07g0608500 protein OS=Oryza sativa subsp. japonica GN=OSJNBb0018L13.2 PE=2 SV=1	20	26154	1	1	1	1	5.6	233	9.63
Q6K8B8	40S ribosomal protein S3a OS=Oryza sativa subsp. japonica GN=OJ1756_H07.11 PE=3 SV=1	20	29912	2	2	2	2	14.2	261	9.85
A3BZI6	Putative uncharacterized protein OS=Oryza sativa subsp. japonica GN=OsJ_29618 PE=4 SV=1	19	58302	2	2	1	1	3.1	511	9.79
Q6Z6A0	Os02g0754300 protein OS=Oryza sativa subsp. japonica GN=P0627E03.11 PE=2 SV=1	19	18321	1	1	1	1	5.5	165	10.87
Q7X8A1	Glyceraldehyde-3-phosphate dehydrogenase OS=Oryza sativa subsp. japonica GN=OSJNBa0036B21.24 PE=2 SV=1	19	43031	1	1	1	1	4.5	402	7.62
Q0J0I3	Os08g0326400 protein OS=Oryza sativa subsp. japonica GN=Os09g0507800 PE=2 SV=1	19	29457	2	2	1	1	4.3	258	10.35
P0C389	Apocytochrome f OS=Oryza sativa subsp. japonica GN=petA PE=3 SV=1	19	35559	1	1	1	1	5	320	8.98
P0C361	Photosystem I iron-sulfur center OS=Oryza sativa subsp. japonica GN=psaC PE=3 SV=1	19	9406	1	1	1	1	11.1	81	6.51
A3AI79	Putative uncharacterized protein OS=Oryza sativa subsp. japonica GN=OsJ_10948 PE=4 SV=1	19	29392	1	1	1	1	3.9	254	10.84
Q0DJC0	Os05g0302700 protein OS=Oryza sativa subsp. japonica GN=Os05g0302700 PE=2 SV=1	19	41122	1	1	1	1	2.6	380	9.75
H2KWA3	U2 snRNP auxilliary factor, large subunit, splicing factor family protein, expressed OS=Oryza sativa subsp. japonica GN=LOC_Os11g41820 PE=4 SV=1	18	61332	1	1	1	1	1.8	550	7.78
B5BQV2	GTP-binding nuclear protein Ran-1 OS=Oryza sativa subsp. japonica GN=OsRan1 PE=2 SV=1	18	25365	1	1	1	1	5	221	6.66
B9FZ68	Putative uncharacterized protein OS=Oryza sativa subsp. japonica GN=OsJ_26125 PE=3 SV=1	18	118115	1	1	1	1	1.4	1049	5.74
Q0JKK9	60S ribosomal protein L18a OS=Oryza sativa subsp. japonica GN=Os01g0666900 PE=3 SV=1	18	21486	2	2	2	2	14	178	10.55
H2KW47	Chlorophyll A-B binding protein, expressed OS=Oryza sativa subsp. japonica GN=LOC_Os11g13890 PE=4 SV=1	18	24038	1	1	1	1	4.5	222	4.73
Q8LHL0	Os07g0623300 protein OS=Oryza sativa subsp. japonica GN=P0524E08.112 PE=2 SV=2	18	32281	1	1	1	1	4	275	11.35
Q6ZFJ9	60 kDa chaperonin beta subunit OS=Oryza sativa subsp. japonica GN=OJ1435_F07.26 PE=2 SV=1	18	64158	1	1	1	1	2.3	598	5.77
P0C457	50S ribosomal protein L33, chloroplastic OS=Oryza sativa subsp. japonica GN=rpl33 PE=3 SV=1	18	7866	1	1	1	1	15.2	66	10.2
Q6Z1V4	Photosystem II reaction center protein L OS=Oryza sativa subsp. japonica GN=OSJNBa0022A24.44 PE=3 SV=1	18	4494	1	1	1	1	36.8	38	4.53
Q2QPG9	Probable histone H2AXb OS=Oryza sativa subsp. japonica GN=Os12g0530000 PE=2 SV=1	18	14331	1	1	1	1	6.5	138	10.2
Q10PV6	50S ribosomal protein L15, chloroplast, putative, expressed OS=Oryza sativa subsp. japonica GN=Os03g0219900 PE=3 SV=1	18	28088	2	2	2	2	8.4	263	10.61
B7EKW3	cDNA clone:001-016-B05, full insert sequence OS=Oryza sativa subsp. japonica PE=2 SV=1	17	30494	1	1	1	1	6.2	290	8.63
Q2F937	Uncharacterized protein OS=Oryza sativa subsp. japonica GN=orf25 PE=4 SV=1	17	22488	2	2	1	1	5.1	197	9.41
Q0JLX8	Os01g0558600 protein OS=Oryza sativa subsp. japonica GN=Os01g0558600 PE=2 SV=1	17	22690	1	1	1	1	5.4	202	5.15
Q6K4N0	Serine/arginine-rich splicing factor RSZ21 OS=Oryza sativa subsp. japonica GN=RSZP21 PE=2 SV=1	17	21182	1	1	1	1	5.9	185	11.24
A3AGM4	Histone H2B.1 OS=Oryza sativa subsp. japonica GN=H2B1 PE=1 SV=1	17	16497	2	2	2	2	15.8	152	10.11
A3ACT6	Putative uncharacterized protein OS=Oryza sativa subsp. japonica GN=OsJ_08925 PE=3 SV=1	17	22378	1	1	1	1	4.5	201	9.95
A3ANK5	Putative uncharacterized protein OS=Oryza sativa subsp. japonica GN=OsJ_12934 PE=3 SV=1	16	19622	1	1	1	1	4.7	170	10.86
Q5JKF2	DEAD-box ATP-dependent RNA helicase 40 OS=Oryza sativa subsp. japonica GN=Os01g0549400 PE=2 SV=2	16	88212	1	1	1	1	1.5	792	10
Q8LNL2	40S ribosomal protein S20, putative, expressed OS=Oryza sativa subsp. japonica GN=OSJNBa0071I20.6 PE=2 SV=1	16	14314	1	1	1	1	9.2	130	9.65
H2KWI0	40S ribosomal protein S5, putative, expressed OS=Oryza sativa subsp. japonica GN=LOC_Os11g29190 PE=4 SV=1	15	14094	1	1	1	1	7	128	10.07
P0C437	Photosystem II D2 protein OS=Oryza sativa subsp. japonica GN=psbD PE=3 SV=1	15	39776	1	1	1	1	2.8	353	5.34
Q2QVG9	Chaperone protein ClpC2, chloroplastic OS=Oryza sativa subsp. japonica GN=CLPC2 PE=2 SV=2	15	102068	1	1	1	1	1.2	919	6.62
Q0J3D9	Coatomer subunit alpha-3 OS=Oryza sativa subsp. japonica GN=Os09g0127800 PE=2 SV=1	15	137675	1	1	1	1	0.8	1218	6.43
B9FK36	Acetyl-CoA carboxylase 2 OS=Oryza sativa subsp. japonica GN=ACC2 PE=3 SV=2	15	259207	2	2	2	2	1.2	2327	5.99
Q6AVF3	Arginine/serine-rich splicing factor, putative, expressed OS=Oryza sativa subsp. japonica GN=OSJNBb0058G04.5 PE=2 SV=1	15	23203	1	1	1	1	4.9	184	10.09
Q6ZH98	Peptidyl-prolyl cis-trans isomerase OS=Oryza sativa subsp. japonica GN=OJ1020_C02.14 PE=2 SV=1	15	18634	1	1	1	1	7.6	172	8.61
Q5WMY3	60S ribosomal protein L18 OS=Oryza sativa subsp. japonica GN=P0431G05.5 PE=2 SV=1	14	21355	1	1	1	1	4.8	188	11.41
Q0DK50	Os05g0194900 protein (Fragment) OS=Oryza sativa subsp. japonica GN=Os05g0194900 PE=4 SV=1	14	31427	1	1	1	1	4.5	288	5.55
Q94DM7	Os01g0962600 protein OS=Oryza sativa subsp. japonica GN=P0483G10.27 PE=4 SV=1	14	19955	1	1	1	1	5.6	179	9.81
B9F792	Putative uncharacterized protein OS=Oryza sativa subsp. japonica GN=OsJ_10288 PE=4 SV=1	14	68089	1	1	1	1	2.4	595	9.3
B9FBM7	Putative uncharacterized protein OS=Oryza sativa subsp. japonica GN=OsJ_09630 PE=4 SV=1	14	47454	1	1	1	1	2.6	427	9.28
P12149	30S ribosomal protein S12, chloroplastic OS=Oryza sativa subsp. japonica GN=rps12-A PE=3 SV=1	14	13926	1	1	1	1	5.6	124	11.77
Q6ATD9	Ribosomal protein L15 OS=Oryza sativa subsp. japonica GN=OSJNBa0018H09.6 PE=3 SV=1	14	22235	1	1	1	1	3.8	186	11.67
Q0D3Q1	Os07g0673500 protein OS=Oryza sativa subsp. japonica GN=Os07g0673500 PE=4 SV=1	13	33179	1	1	1	1	4.1	296	10.64
Q7EY69	Os08g0427900 protein OS=Oryza sativa subsp. japonica GN=OSJNBb0032E15.120 PE=4 SV=1	13	30473	1	1	1	1	5.2	286	11.05
