# Supplementary material for: Screening of Proximal and Interacting Proteins in Rice Protoplasts by Proximity-Dependent Biotinylation
Source: Front Plant Sci. 2017 May 12;8:749. doi: 10.3389/fpls.2017.00749 (PMC5427108; doi:10.3389/fpls.2017.00749)
Supplement: Supplementary file 5 [file Table_5.XLS]

## Sheet: Sheet1
Suppl. Table S5. Putative OsFD2 proximal proteins left after subtracting with different controls
Experiments	No. of proteins Identified by MS	No. of proteins left after subtraction with controls	No. of proteins selected for BiFC (positive)	Acc No.of proteins for BiFC
BirAG-OsFD2	135	135(no subtraction)
WTBirA (CK1)	108	62(CK1)	8(3)	Q0JLX8,Q5VMJ3,Q5JMX3,Q2EIG9,Q8H7V0,Q653V9,Q6ZBF6,B9G228
BirAG (CK2)	239	30(CK1+CK2)	5(3)	Q0JLX8,Q5VMJ3,Q5JMX3,Q2EIG9,Q8H7V0
BirAG-OsFD1(CK3)	567	12(CK1+CK2+CK3)	2(2)	Q0JLX8,Q5JMX3
